# Supplementary material for: {4,4′-Dibromo-6,6′-dimeth­oxy-2,2′-[1,2-phenyl­enebis(nitrilo­methanylyl­idene)]-κ4 O 1,N,N′,O 1′}nickel(II)
Source: Acta Crystallogr Sect E Struct Rep Online. 2012 Feb 10;68(Pt 3):m282. doi: 10.1107/S1600536812004321 (PMC3297239; doi:10.1107/S1600536812004321)
Supplement: Supplementary file 1 [file e-68-0m282-sup1.cif]

##############################################################################
#                                                                            #
# This CIF contains the data in a paper accepted for publication in          #
# Acta Crystallographica Section E. It conforms to the requirements of       #
# Notes for Authors for Acta Crystallographica Section E, and has been       #
# peer reviewed under the auspices of the IUCr Commission on Journals.       #
#                                                                            #
# Full details of the Crystallographic Information File format               #
# are given in the paper "The Crystallographic Information File (CIF):       #
# a New Standard Archive File for Crystallography" by S. R. Hall, F. H.      #
# Allen and I. D. Brown [Acta Cryst. (1991), A47, 655-685].                  #
#                                                                            #
# The current version of the core CIF dictionary is obtainable from          #
# ftp://ftp.iucr.org/pub/cif_core.dic.                                       #
#                                                                            #
# Software is freely available for graphical display of the structure(s)     #
# in this CIF. For information consult the CIF software page                 #
# http://www.iucr.org/resources/cif/software.                                #
#                                                                            #
# This file may be used for bona fide research purposes within the           #
# scientific community so long as proper attribution is given to the journal # 
# article from which it was obtained.                                        #
#                                                                            #
##############################################################################
data_I
_audit_creation_method     SHELXL-97
_chemical_name_systematic
;
{4,4'-Dibromo-6,6'-dimethoxy-2,2'-[1,2-
phenylenebis(nitrilomethanylylidene)]-
\k^4^<i>O</i>^1^,<i>N</i>,<i>N</i>',<i>O</i>^1'^}nickel(II)
;
_chemical_name_common     ?
_chemical_formula_moiety     'C22 H16 Br2 N2 Ni O4'
_chemical_formula_sum     'C22 H16 Br2 N2 Ni O4'
_chemical_formula_iupac     '[Ni (C22 H16 Br2 N2 O4)]'
_chemical_formula_weight     590.90
_chemical_melting_point     ?
_symmetry_cell_setting     monoclinic
_symmetry_space_group_name_H-M     'P 21/n'
_symmetry_space_group_name_Hall     '-P 2yn'
loop_
    _symmetry_equiv_pos_as_xyz
    'x, y, z'
    '-x+1/2, y+1/2, -z+1/2'
    '-x, -y, -z'
    'x-1/2, -y-1/2, z-1/2'
_cell_length_a     15.288(7)
_cell_length_b     8.213(3)
_cell_length_c     16.473(7)
_cell_angle_alpha     90.00
_cell_angle_beta     90.171(8)
_cell_angle_gamma     90.00
_cell_volume     2068.3(15)
_cell_formula_units_Z     4
_cell_measurement_reflns_used     2246
_cell_measurement_theta_min     2.457
_cell_measurement_theta_max     25.712
_cell_measurement_temperature     293(2)
_exptl_crystal_description     block
_exptl_crystal_colour     red-brown
_exptl_crystal_size_max     0.17
_exptl_crystal_size_mid     0.15
_exptl_crystal_size_min     0.12
_exptl_crystal_density_diffrn     1.898
_exptl_crystal_density_meas     ?
_exptl_crystal_density_method     'not measured'
_exptl_crystal_F_000     1168
_exptl_absorpt_coefficient_mu     4.835
_exptl_absorpt_correction_type     multi-scan
_exptl_absorpt_process_details     '(SADABS; Sheldrick, 1996)'
_exptl_absorpt_correction_T_min     0.4936
_exptl_absorpt_correction_T_max     0.5946
_exptl_special_details
;
;
_diffrn_ambient_temperature     293(2)
_diffrn_radiation_type     MoK\a
_diffrn_radiation_wavelength     0.71073
_diffrn_radiation_source     'fine-focus sealed tube'
_diffrn_radiation_monochromator     graphite
_diffrn_measurement_device_type     'Bruker APEXII'
_diffrn_measurement_method     '\f and \w scans'
_diffrn_detector_area_resol_mean     ?
_diffrn_reflns_number     9492
_diffrn_reflns_av_R_equivalents     0.0882
_diffrn_reflns_av_sigmaI/netI     0.0876
_diffrn_reflns_theta_min     1.81
_diffrn_reflns_theta_max     25.01
_diffrn_reflns_theta_full     25.01
_diffrn_measured_fraction_theta_max     0.988
_diffrn_measured_fraction_theta_full     0.988
_diffrn_reflns_limit_h_min     -15
_diffrn_reflns_limit_h_max     18
_diffrn_reflns_limit_k_min     -9
_diffrn_reflns_limit_k_max     9
_diffrn_reflns_limit_l_min     -19
_diffrn_reflns_limit_l_max     17
_diffrn_standards_number     0
_diffrn_standards_interval_count     0
_diffrn_standards_interval_time     0
_diffrn_standards_decay_%     0
_refine_special_details
;
Refinement of <i>F</i>^2^ against ALL reflections. The weighted <i>R</i>-factor
<i>wR</i> and goodness of fit <i>S</i> are based on <i>F</i>^2^, conventional
<i>R</i>-factors <i>R</i> are based on <i>F</i>, with <i>F</i> set to zero for
negative <i>F</i>^2^. The threshold expression of <i>F</i>^2^ >
\s(<i>F</i>^2^) is used only for calculating <i>R</i>-factors(gt) <i>etc</i>.
and is not relevant to the choice of reflections for refinement.
<i>R</i>-factors based on <i>F</i>^2^ are statistically about twice as large
as those based on <i>F</i>, and <i>R</i>- factors based on ALL data will be
even larger.
;
_reflns_number_total     3613
_reflns_number_gt     2628
_reflns_threshold_expression     'I>2\s(I)'
_refine_ls_structure_factor_coef     Fsqd
_refine_ls_matrix_type     full
_refine_ls_R_factor_all     0.0902
_refine_ls_R_factor_gt     0.0647
_refine_ls_wR_factor_gt     0.1529
_refine_ls_wR_factor_ref     0.1702
_refine_ls_goodness_of_fit_ref     1.018
_refine_ls_restrained_S_all     1.018
_refine_ls_number_reflns     3613
_refine_ls_number_parameters     282
_refine_ls_number_restraints     0
_refine_ls_hydrogen_treatment     constr
_refine_ls_weighting_scheme     calc
_refine_ls_weighting_details
                 'calc w=1/[\s^2^(Fo^2^)+(0.1048P)^2^] where P=(Fo^2^+2Fc^2^)/3'
_atom_sites_solution_hydrogens     geom
_atom_sites_solution_primary     direct
_atom_sites_solution_secondary     difmap
_refine_ls_shift/su_max     0.001
_refine_ls_shift/su_mean     0.000
_refine_diff_density_max     1.610
_refine_diff_density_min     -1.164
_refine_ls_extinction_method     none
_refine_ls_extinction_coef     ?
loop_
    _atom_type_symbol
    _atom_type_description
    _atom_type_scat_dispersion_real
    _atom_type_scat_dispersion_imag
    _atom_type_scat_source
    'C' 'C' 0.0033 0.0016
                         'International Tables Vol C Tables 4.2.6.8 and 6.1.1.4'
    'H' 'H' 0.0000 0.0000
                         'International Tables Vol C Tables 4.2.6.8 and 6.1.1.4'
    'N' 'N' 0.0061 0.0033
                         'International Tables Vol C Tables 4.2.6.8 and 6.1.1.4'
    'O' 'O' 0.0106 0.0060
                         'International Tables Vol C Tables 4.2.6.8 and 6.1.1.4'
    'Ni' 'Ni' 0.3393 1.1124
                         'International Tables Vol C Tables 4.2.6.8 and 6.1.1.4'
    'Br' 'Br' -0.2901 2.4595
                         'International Tables Vol C Tables 4.2.6.8 and 6.1.1.4'
_computing_data_collection     'APEX2 (Bruker, 2004)'
_computing_cell_refinement     'SAINT (Bruker, 2001)'
_computing_data_reduction     'SAINT (Bruker, 2001'
_computing_structure_solution     'SHELXS97 (Sheldrick, 2008)'
_computing_structure_refinement     'SHELXL97 (Sheldrick, 2008)'
_computing_molecular_graphics     'SHELXTL (Sheldrick, 2008)'
_computing_publication_material     'SHELXTL (Sheldrick, 2008)'
loop_
    _atom_site_type_symbol
    _atom_site_label
    _atom_site_fract_x
    _atom_site_fract_y
    _atom_site_fract_z
    _atom_site_U_iso_or_equiv
    _atom_site_adp_type
    _atom_site_calc_flag
    _atom_site_refinement_flags
    _atom_site_occupancy
    _atom_site_symmetry_multiplicity
    _atom_site_disorder_assembly
    _atom_site_disorder_group
    Ni Ni1 0.03371(5) 0.81849(9) 0.06315(4) 0.0308(3) Uani d . 1 1 . .
    Br Br1 0.20569(5) 0.28032(9) -0.25514(4) 0.0469(3) Uani d . 1 1 . .
    Br Br2 0.01289(5) 1.43548(10) 0.38330(5) 0.0626(3) Uani d . 1 1 . .
    O O1 0.1366(3) 0.7166(5) 0.0303(3) 0.0393(11) Uani d . 1 1 . .
    O O2 0.2972(3) 0.6233(6) 0.0006(3) 0.0521(13) Uani d . 1 1 . .
    O O3 0.1011(3) 0.9012(5) 0.1472(2) 0.0376(10) Uani d . 1 1 . .
    O O4 0.2250(3) 1.0180(5) 0.2414(3) 0.0446(12) Uani d . 1 1 . .
    N N1 -0.0338(3) 0.7335(6) -0.0210(3) 0.0325(12) Uani d . 1 1 . .
    N N2 -0.0688(3) 0.9208(6) 0.0960(3) 0.0326(12) Uani d . 1 1 . .
    C C1 -0.1227(4) 0.7828(7) -0.0186(4) 0.0368(15) Uani d . 1 1 . .
    C C2 -0.1425(4) 0.8846(7) 0.0455(4) 0.0337(14) Uani d . 1 1 . .
    C C3 -0.2253(4) 0.9459(8) 0.0556(4) 0.0434(17) Uani d . 1 1 . .
    H H3 -0.2377 1.0151 0.0988 0.052 Uiso calc R 1 1 . .
    C C4 -0.2910(5) 0.9029(10) 0.0002(4) 0.0535(19) Uani d . 1 1 . .
    H H4 -0.3474 0.9436 0.0061 0.064 Uiso calc R 1 1 . .
    C C5 -0.2714(5) 0.7999(9) -0.0633(4) 0.0500(18) Uani d . 1 1 . .
    H H5 -0.3151 0.7710 -0.0999 0.060 Uiso calc R 1 1 . .
    C C6 -0.1887(4) 0.7393(8) -0.0735(4) 0.0404(15) Uani d . 1 1 . .
    H H6 -0.1765 0.6698 -0.1165 0.048 Uiso calc R 1 1 . .
    C C7 0.0816(4) 0.5844(7) -0.0892(3) 0.0327(14) Uani d . 1 1 . .
    C C8 0.1486(4) 0.6307(7) -0.0341(4) 0.0334(14) Uani d . 1 1 . .
    C C9 0.2345(4) 0.5739(8) -0.0532(4) 0.0394(16) Uani d . 1 1 . .
    C C10 0.2505(4) 0.4733(8) -0.1171(4) 0.0373(15) Uani d . 1 1 . .
    H H10 0.3069 0.4355 -0.1268 0.045 Uiso calc R 1 1 . .
    C C11 0.1814(5) 0.4272(7) -0.1684(4) 0.0388(16) Uani d . 1 1 . .
    C C12 0.0991(4) 0.4797(7) -0.1560(4) 0.0368(15) Uani d . 1 1 . .
    H H12 0.0541 0.4480 -0.1907 0.044 Uiso calc R 1 1 . .
    C C13 -0.0056(4) 0.6388(7) -0.0782(4) 0.0358(15) Uani d . 1 1 . .
    H H13 -0.0468 0.6029 -0.1158 0.043 Uiso calc R 1 1 . .
    C C14 0.3853(5) 0.5783(12) -0.0163(6) 0.079(3) Uani d . 1 1 . .
    H H14A 0.3907 0.4619 -0.0148 0.118 Uiso calc R 1 1 . .
    H H14B 0.4235 0.6256 0.0236 0.118 Uiso calc R 1 1 . .
    H H14C 0.4012 0.6171 -0.0692 0.118 Uiso calc R 1 1 . .
    C C15 -0.0078(4) 1.0701(7) 0.2093(4) 0.0317(14) Uani d . 1 1 . .
    C C16 0.0768(4) 1.0105(7) 0.1998(4) 0.0332(14) Uani d . 1 1 . .
    C C17 0.1444(4) 1.0825(7) 0.2515(4) 0.0363(15) Uani d . 1 1 . .
    C C18 0.1245(5) 1.2049(8) 0.3053(4) 0.0429(17) Uani d . 1 1 . .
    H H18 0.1681 1.2509 0.3374 0.051 Uiso calc R 1 1 . .
    C C19 0.0388(5) 1.2591(8) 0.3112(4) 0.0413(16) Uani d . 1 1 . .
    C C20 -0.0283(4) 1.1942(7) 0.2665(4) 0.0371(15) Uani d . 1 1 . .
    H H20 -0.0855 1.2302 0.2732 0.045 Uiso calc R 1 1 . .
    C C21 -0.0772(4) 1.0202(7) 0.1578(4) 0.0329(14) Uani d . 1 1 . .
    H H21 -0.1328 1.0609 0.1686 0.039 Uiso calc R 1 1 . .
    C C22 0.2969(4) 1.1049(9) 0.2789(4) 0.0475(18) Uani d . 1 1 . .
    H H22A 0.2974 1.2154 0.2598 0.071 Uiso calc R 1 1 . .
    H H22B 0.3511 1.0530 0.2649 0.071 Uiso calc R 1 1 . .
    H H22C 0.2899 1.1040 0.3367 0.071 Uiso calc R 1 1 . .
loop_
    _atom_site_aniso_label
    _atom_site_aniso_U_11
    _atom_site_aniso_U_22
    _atom_site_aniso_U_33
    _atom_site_aniso_U_12
    _atom_site_aniso_U_13
    _atom_site_aniso_U_23
    Ni1 0.0287(5) 0.0273(5) 0.0365(5) -0.0011(3) -0.0063(3) -0.0006(3)
    Br1 0.0521(5) 0.0431(5) 0.0457(4) -0.0035(3) 0.0063(3) -0.0091(3)
    Br2 0.0549(5) 0.0639(6) 0.0688(6) 0.0049(4) -0.0057(4) -0.0335(4)
    O1 0.034(3) 0.038(3) 0.045(3) -0.0006(19) -0.0068(19) -0.008(2)
    O2 0.034(3) 0.063(3) 0.059(3) 0.001(2) -0.008(2) -0.021(3)
    O3 0.031(2) 0.035(2) 0.046(3) 0.0019(19) -0.0116(18) -0.005(2)
    O4 0.036(3) 0.038(3) 0.060(3) 0.001(2) -0.016(2) -0.012(2)
    N1 0.030(3) 0.032(3) 0.035(3) -0.006(2) -0.004(2) 0.003(2)
    N2 0.030(3) 0.029(3) 0.039(3) -0.003(2) -0.006(2) 0.005(2)
    C1 0.044(4) 0.027(3) 0.039(4) -0.003(3) -0.006(3) 0.005(3)
    C2 0.030(3) 0.028(3) 0.043(4) -0.001(3) -0.009(3) 0.005(3)
    C3 0.035(4) 0.048(4) 0.047(4) 0.007(3) -0.007(3) -0.003(3)
    C4 0.030(4) 0.074(5) 0.056(5) 0.005(4) -0.007(3) -0.004(4)
    C5 0.045(4) 0.055(5) 0.050(4) -0.004(3) -0.017(3) 0.003(3)
    C6 0.036(4) 0.046(4) 0.039(4) -0.003(3) -0.011(3) -0.001(3)
    C7 0.036(4) 0.028(3) 0.035(3) -0.002(3) -0.006(3) 0.005(3)
    C8 0.032(3) 0.031(3) 0.037(3) 0.000(3) -0.005(3) 0.002(3)
    C9 0.033(4) 0.035(4) 0.049(4) -0.007(3) -0.001(3) 0.002(3)
    C10 0.032(4) 0.036(4) 0.044(4) 0.003(3) 0.006(3) 0.001(3)
    C11 0.055(5) 0.027(3) 0.034(4) -0.001(3) 0.002(3) 0.000(3)
    C12 0.044(4) 0.030(3) 0.037(4) -0.007(3) -0.010(3) 0.002(3)
    C13 0.044(4) 0.025(3) 0.038(4) -0.008(3) -0.012(3) 0.002(3)
    C14 0.032(4) 0.117(8) 0.087(6) 0.003(5) -0.011(4) -0.041(6)
    C15 0.036(4) 0.025(3) 0.034(3) -0.004(3) -0.003(3) 0.001(2)
    C16 0.039(4) 0.024(3) 0.036(3) -0.003(3) -0.010(3) 0.001(3)
    C17 0.030(4) 0.029(3) 0.050(4) 0.002(3) -0.005(3) 0.001(3)
    C18 0.043(4) 0.040(4) 0.045(4) -0.003(3) -0.012(3) -0.009(3)
    C19 0.047(4) 0.039(4) 0.038(4) 0.002(3) -0.004(3) -0.009(3)
    C20 0.041(4) 0.031(4) 0.040(4) 0.003(3) -0.001(3) -0.002(3)
    C21 0.029(3) 0.030(3) 0.040(4) -0.001(3) 0.001(3) 0.003(3)
    C22 0.036(4) 0.045(4) 0.061(4) -0.005(3) -0.018(3) -0.007(3)
_geom_special_details
;
All e.s.d.'s (except the e.s.d. in the dihedral angle between two l.s. planes)
are estimated using the full covariance matrix. The cell e.s.d.'s are taken
into account individually in the estimation of e.s.d.'s in distances, angles
and torsion angles; correlations between e.s.d.'s in cell parameters are only
used when they are defined by crystal symmetry. An approximate (isotropic)
treatment of cell e.s.d.'s is used for estimating e.s.d.'s involving l.s.
planes.
;
loop_
    _geom_bond_atom_site_label_1
    _geom_bond_atom_site_label_2
    _geom_bond_site_symmetry_2
    _geom_bond_distance
    _geom_bond_publ_flag
    Ni1 O3 . 1.852(4) ?
    Ni1 N2 . 1.859(5) ?
    Ni1 N1 . 1.861(5) ?
    Ni1 O1 . 1.863(4) ?
    Br1 C11 . 1.908(6) ?
    Br2 C19 . 1.915(6) ?
    O1 C8 . 1.288(7) ?
    O2 C9 . 1.365(7) ?
    O2 C14 . 1.426(9) ?
    O3 C16 . 1.302(7) ?
    O4 C17 . 1.351(7) ?
    O4 C22 . 1.448(7) ?
    N1 C13 . 1.297(8) ?
    N1 C1 . 1.419(8) ?
    N2 C21 . 1.312(7) ?
    N2 C2 . 1.430(7) ?
    C1 C2 . 1.381(9) ?
    C1 C6 . 1.398(8) ?
    C2 C3 . 1.374(9) ?
    C3 C4 . 1.400(9) ?
    C3 H3 . 0.9300 ?
    C4 C5 . 1.379(10) ?
    C4 H4 . 0.9300 ?
    C5 C6 . 1.369(10) ?
    C5 H5 . 0.9300 ?
    C6 H6 . 0.9300 ?
    C7 C8 . 1.418(8) ?
    C7 C13 . 1.418(9) ?
    C7 C12 . 1.423(8) ?
    C8 C9 . 1.429(9) ?
    C9 C10 . 1.362(9) ?
    C10 C11 . 1.402(9) ?
    C10 H10 . 0.9300 ?
    C11 C12 . 1.347(9) ?
    C12 H12 . 0.9300 ?
    C13 H13 . 0.9300 ?
    C14 H14A . 0.9600 ?
    C14 H14B . 0.9600 ?
    C14 H14C . 0.9600 ?
    C15 C16 . 1.392(9) ?
    C15 C21 . 1.417(8) ?
    C15 C20 . 1.423(8) ?
    C16 C17 . 1.462(8) ?
    C17 C18 . 1.375(9) ?
    C18 C19 . 1.387(10) ?
    C18 H18 . 0.9300 ?
    C19 C20 . 1.370(9) ?
    C20 H20 . 0.9300 ?
    C21 H21 . 0.9300 ?
    C22 H22A . 0.9600 ?
    C22 H22B . 0.9600 ?
    C22 H22C . 0.9600 ?
loop_
    _geom_angle_atom_site_label_1
    _geom_angle_atom_site_label_2
    _geom_angle_atom_site_label_3
    _geom_angle_site_symmetry_1
    _geom_angle_site_symmetry_3
    _geom_angle
    _geom_angle_publ_flag
    O3 Ni1 N2 . . 94.8(2) ?
    O3 Ni1 N1 . . 179.5(2) ?
    N2 Ni1 N1 . . 85.4(2) ?
    O3 Ni1 O1 . . 85.07(18) ?
    N2 Ni1 O1 . . 179.8(2) ?
    N1 Ni1 O1 . . 94.7(2) ?
    C8 O1 Ni1 . . 127.5(4) ?
    C9 O2 C14 . . 117.2(5) ?
    C16 O3 Ni1 . . 126.3(4) ?
    C17 O4 C22 . . 116.5(5) ?
    C13 N1 C1 . . 120.7(5) ?
    C13 N1 Ni1 . . 125.6(4) ?
    C1 N1 Ni1 . . 113.7(4) ?
    C21 N2 C2 . . 120.1(5) ?
    C21 N2 Ni1 . . 126.3(4) ?
    C2 N2 Ni1 . . 113.6(4) ?
    C2 C1 C6 . . 119.3(6) ?
    C2 C1 N1 . . 113.9(5) ?
    C6 C1 N1 . . 126.8(6) ?
    C3 C2 C1 . . 121.2(5) ?
    C3 C2 N2 . . 125.4(6) ?
    C1 C2 N2 . . 113.4(5) ?
    C2 C3 C4 . . 119.2(6) ?
    C2 C3 H3 . . 120.4 ?
    C4 C3 H3 . . 120.4 ?
    C5 C4 C3 . . 119.5(7) ?
    C5 C4 H4 . . 120.3 ?
    C3 C4 H4 . . 120.3 ?
    C6 C5 C4 . . 121.3(6) ?
    C6 C5 H5 . . 119.4 ?
    C4 C5 H5 . . 119.4 ?
    C5 C6 C1 . . 119.5(6) ?
    C5 C6 H6 . . 120.2 ?
    C1 C6 H6 . . 120.2 ?
    C8 C7 C13 . . 120.8(5) ?
    C8 C7 C12 . . 121.3(6) ?
    C13 C7 C12 . . 117.9(5) ?
    O1 C8 C7 . . 124.7(5) ?
    O1 C8 C9 . . 119.6(5) ?
    C7 C8 C9 . . 115.7(6) ?
    C10 C9 O2 . . 123.7(6) ?
    C10 C9 C8 . . 122.4(6) ?
    O2 C9 C8 . . 113.8(6) ?
    C9 C10 C11 . . 119.5(6) ?
    C9 C10 H10 . . 120.2 ?
    C11 C10 H10 . . 120.2 ?
    C12 C11 C10 . . 121.7(6) ?
    C12 C11 Br1 . . 120.0(5) ?
    C10 C11 Br1 . . 118.3(5) ?
    C11 C12 C7 . . 119.2(5) ?
    C11 C12 H12 . . 120.4 ?
    C7 C12 H12 . . 120.4 ?
    N1 C13 C7 . . 126.6(5) ?
    N1 C13 H13 . . 116.7 ?
    C7 C13 H13 . . 116.7 ?
    O2 C14 H14A . . 109.5 ?
    O2 C14 H14B . . 109.5 ?
    H14A C14 H14B . . 109.5 ?
    O2 C14 H14C . . 109.5 ?
    H14A C14 H14C . . 109.5 ?
    H14B C14 H14C . . 109.5 ?
    C16 C15 C21 . . 121.7(5) ?
    C16 C15 C20 . . 122.2(5) ?
    C21 C15 C20 . . 115.9(6) ?
    O3 C16 C15 . . 125.7(5) ?
    O3 C16 C17 . . 117.7(5) ?
    C15 C16 C17 . . 116.6(5) ?
    O4 C17 C18 . . 124.8(5) ?
    O4 C17 C16 . . 114.3(5) ?
    C18 C17 C16 . . 120.9(6) ?
    C17 C18 C19 . . 119.4(6) ?
    C17 C18 H18 . . 120.3 ?
    C19 C18 H18 . . 120.3 ?
    C20 C19 C18 . . 122.9(6) ?
    C20 C19 Br2 . . 118.2(5) ?
    C18 C19 Br2 . . 119.0(5) ?
    C19 C20 C15 . . 118.0(6) ?
    C19 C20 H20 . . 121.0 ?
    C15 C20 H20 . . 121.0 ?
    N2 C21 C15 . . 124.7(6) ?
    N2 C21 H21 . . 117.7 ?
    C15 C21 H21 . . 117.7 ?
    O4 C22 H22A . . 109.5 ?
    O4 C22 H22B . . 109.5 ?
    H22A C22 H22B . . 109.5 ?
    O4 C22 H22C . . 109.5 ?
    H22A C22 H22C . . 109.5 ?
    H22B C22 H22C . . 109.5 ?
data_global
_journal_date_recd_electronic     2012-01-26
_journal_date_accepted     2012-02-02
_journal_name_full     'Acta Crystallographica, Section E'
_journal_year     2012
_journal_volume     68
_journal_issue      3
_journal_page_first     m282
_journal_page_last     m282
_journal_paper_category     QM
_journal_paper_doi     10.1107/S1600536812004321
_journal_coeditor_code     LH5411
_publ_contact_author_name     'Yongling Sun'
_publ_contact_author_address
;
Department of Chemistry
Dezhou University
Dezhou 253023
People's Republic of China
;
_publ_contact_author_email     sylswx@163.com
_publ_contact_author_Phone     ?
_publ_section_title
;\
{4,4'-Dibromo-6,6'-dimethoxy-2,2'-[1,2-phenylenebis(nitrilomethanylylidene)]-\
\k^4^<i>O</i>^1^,<i>N</i>,<i>N</i>',<i>O</i>^1'^}nickel(II)
;
loop_
    _publ_author_name
    _publ_author_address
    'Yongling Sun'
;
Department of Biology
Dezhou University
Dezhou 253023
People's Republic of China
;
