# Supplementary material for: {4,4′-Dibromo-6,6′-dimeth­oxy-2,2′-[1,2-phenyl­enebis(nitrilo­methanylyl­idene)]-κ4 O 1,N,N′,O 1′}nickel(II)
Source: Acta Crystallogr Sect E Struct Rep Online. 2012 Feb 10;68(Pt 3):m282. doi: 10.1107/S1600536812004321 (PMC3297239; doi:10.1107/S1600536812004321)
Supplement: Supplementary file 2 [file e-68-0m282-Isup2.hkl]

# 
# h,k,l, Fc-squared, Fo-squared, sigma(Fo-squared) and status flag 
# 
data_I
_shelx_title ' sun in P2(1)/n' 
_shelx_refln_list_code          4 
_shelx_F_calc_maximum      336.86 
_exptl_crystal_F_000      1168.00 
_reflns_d_resolution_high  0.8406 
 
loop_ 
 _symmetry_equiv_pos_as_xyz 
 'x, y, z' 
 '-x+1/2, y+1/2, -z+1/2' 
 '-x, -y, -z' 
 'x-1/2, -y-1/2, z-1/2' 
 
_cell_length_a    15.2880 
_cell_length_b     8.2129 
_cell_length_c    16.4731 
_cell_angle_alpha  90.000 
_cell_angle_beta   90.171 
_cell_angle_gamma  90.000 
 
_shelx_F_squared_multiplier     1.000 
 
loop_ 
 _refln_index_h 
 _refln_index_k 
 _refln_index_l 
 _refln_F_squared_calc 
 _refln_F_squared_meas 
 _refln_F_squared_sigma 
 _refln_observed_status 
  12   0   0     5179.12     8813.68    854.32 o 
  14   0   0      470.96      810.01    133.99 o 
  16   0   0      898.73     1402.56    173.19 o 
  18   0   0     1014.30     1679.91    203.57 o 
   1   1   0       85.11       90.53     18.94 o 
   2   1   0     5892.46     8177.91    922.58 o 
   3   1   0     3166.08     4502.85    288.94 o 
   8   1   0     6297.53    10960.99   1329.73 o 
   9   1   0     1537.82     2536.92    177.26 o 
  10   1   0       58.39       49.70     30.49 o 
  12   1   0      118.82      236.82     65.33 o 
  13   1   0      243.63      306.05     53.89 o 
  14   1   0     1203.01     1910.89    111.99 o 
  15   1   0      374.16      652.25    153.75 o 
  16   1   0      921.55     1608.78    180.56 o 
  17   1   0       30.36       29.80     86.30 o 
  18   1   0       47.90       81.31     93.93 o 
   0   2   0      900.84     1152.53     82.69 o 
   1   2   0     5826.77     7565.87    593.86 o 
   2   2   0     3633.74     3681.10    203.28 o 
   3   2   0     3371.68     3593.74    146.18 o 
   4   2   0        1.06        3.79     12.75 o 
   5   2   0    11557.04    14152.59    820.41 o 
   6   2   0     3044.39     4781.14    287.52 o 
   7   2   0    12240.03    18216.33   1881.78 o 
   8   2   0     5161.26     6285.83    488.89 o 
   9   2   0     2425.23     3141.54    294.76 o 
  10   2   0      139.16      112.80     49.79 o 
  11   2   0     5663.34     7691.42    390.98 o 
  12   2   0    12587.09    18575.24   1192.49 o 
  13   2   0     4089.86     5475.43    294.32 o 
  14   2   0      661.75      772.52     95.88 o 
  15   2   0       20.01       14.42     58.62 o 
  16   2   0      531.01      728.39     79.15 o 
  17   2   0        1.18       11.58     87.11 o 
   1   3   0     5777.80     5311.66    213.47 o 
   2   3   0      532.83      535.66     32.54 o 
   3   3   0    16492.10    15326.92    608.38 o 
   4   3   0     7063.11     6634.34    267.36 o 
   5   3   0      319.87      401.09     28.71 o 
   6   3   0      887.94      877.68     51.73 o 
   7   3   0     6141.91     6912.20    299.00 o 
   8   3   0     9319.45     9732.65    570.13 o 
   9   3   0      676.23      687.91     51.12 o 
  10   3   0      551.95      569.66     51.45 o 
  11   3   0      156.62      192.04     45.68 o 
  12   3   0       10.93       33.52     58.18 o 
  13   3   0     2118.25     2257.44    350.72 o 
  14   3   0     1267.77     1666.75    205.05 o 
  15   3   0     1685.35     1987.01    151.28 o 
  16   3   0        1.14       -8.97     66.34 o 
  17   3   0      127.47      180.68     73.40 o 
   0   4   0     3642.66     3227.25    226.92 o 
   1   4   0     5098.68     4811.23    195.18 o 
   2   4   0     2913.81     2625.34    110.35 o 
   3   4   0      506.02      556.98     32.42 o 
   4   4   0      739.41      709.00     40.48 o 
   5   4   0     5747.26     5171.01    211.69 o 
   6   4   0     1117.63     1090.18     60.12 o 
   7   4   0     3865.71     3551.27    152.07 o 
   8   4   0      512.01      464.91     40.52 o 
   9   4   0      259.84      227.18     37.75 o 
  10   4   0      136.33      137.98     39.23 o 
  11   4   0      578.58      564.35     70.92 o 
  12   4   0      540.56      542.78     68.77 o 
  13   4   0     1153.42     1268.50    184.39 o 
  14   4   0        6.10      -30.92     59.41 o 
  15   4   0        4.04      -86.54     61.42 o 
  16   4   0        0.52      -27.28     67.12 o 
   1   5   0     2963.09     2699.10    114.73 o 
   2   5   0     4164.37     3881.07    140.69 o 
   3   5   0    11672.37    10227.00    410.74 o 
   4   5   0       93.80      146.13     30.69 o 
   5   5   0      124.80      142.77     25.40 o 
   6   5   0     8472.43     7686.26    312.38 o 
   7   5   0     1300.37     1202.73     86.80 o 
   8   5   0      884.75      983.19     84.63 o 
   9   5   0      246.96      260.81     46.37 o 
  10   5   0     2740.99     2642.01    170.64 o 
  11   5   0       69.84       30.48     42.92 o 
  12   5   0      908.79     1057.41    143.87 o 
  13   5   0        1.35       27.22     47.07 o 
  14   5   0       44.24        5.55     50.77 o 
  15   5   0      644.07      680.80     80.14 o 
   0   6   0     3721.35     4815.97    506.08 o 
   1   6   0     3350.12     4143.38    800.53 o 
   3   6   0       86.73      137.85     41.51 o 
   4   6   0       18.79       34.29     31.63 o 
   5   6   0     1941.34     2372.24    276.75 o 
   6   6   0      597.24      655.30    102.45 o 
   7   6   0     5671.32     5341.81    223.78 o 
   8   6   0       84.09       74.44     46.91 o 
   9   6   0        0.29       20.12     37.55 o 
  10   6   0     1609.77     1501.08    199.46 o 
  11   6   0     2191.80     2100.21    152.24 o 
  12   6   0       79.12      114.14     47.13 o 
  13   6   0       15.66       36.10     50.13 o 
  14   6   0      804.17      883.11    131.09 o 
   1   7   0      789.15      756.26     39.36 o 
   2   7   0      305.42     1004.01    377.97 o 
   3   7   0      312.56      342.86     66.56 o 
   4   7   0      454.58     1400.57   1656.88 o 
   5   7   0     4558.00     5055.36    518.71 o 
   6   7   0     1988.97     2200.45    106.38 o 
   7   7   0     1278.97     2247.33    577.79 o 
   8   7   0     1729.31     1917.76    421.92 o 
   9   7   0      519.32     1190.44    459.08 o 
  10   7   0      430.70      523.87    108.32 o 
  12   7   0       46.86       81.03     50.52 o 
   0   8   0     2009.89     2186.78    130.75 o 
   1   8   0      172.59      139.88     33.72 o 
   2   8   0     2423.07     2587.79    233.39 o 
   3   8   0     1199.79     1102.01     78.65 o 
   4   8   0     1682.76     1438.91    104.09 o 
   5   8   0       10.45       -7.58     39.31 o 
   6   8   0      598.54      726.30     60.57 o 
   7   8   0      230.13      320.49     74.71 o 
   8   8   0      227.93      239.88     53.83 o 
   9   8   0      726.46      791.96    124.46 o 
  10   8   0       23.03       68.48     59.34 o 
   1   9   0      110.15      153.26     86.87 o 
   2   9   0       66.32       63.53     79.16 o 
   3   9   0       76.71      153.59     81.58 o 
   4   9   0      403.63      520.06    184.47 o 
   5   9   0      851.51      784.78     86.70 o 
   6   9   0      688.70      656.79     81.51 o 
   7   9   0      456.54      544.05     83.06 o 
 -17   0   1      583.33      677.56    142.03 o 
 -15   0   1     1138.91     1400.25    164.93 o 
 -13   0   1      405.77      486.75    108.67 o 
 -11   0   1     2598.48     4154.66    386.34 o 
  -9   0   1     1942.49     3029.47    265.01 o 
  -7   0   1       73.10      124.73     25.28 o 
  -5   0   1     4178.31     3186.63    233.08 o 
  -1   0   1     8638.26    11538.27    785.78 o 
   1   0   1    47750.52    39368.26   2676.75 o 
   3   0   1    17222.09    21831.74   1536.23 o 
   7   0   1     1593.93     2341.50    184.86 o 
  15   0   1     1442.03     2595.61    246.29 o 
  17   0   1      476.99      675.02    144.12 o 
 -18   1   1      345.24      448.90    101.46 o 
 -17   1   1      461.24      693.73    168.84 o 
 -16   1   1      860.14     1296.86    258.85 o 
 -15   1   1        1.00       17.12     70.63 o 
 -14   1   1       11.88      -67.20     47.91 o 
 -13   1   1     2211.77     3184.30    160.12 o 
 -12   1   1      344.91      426.38     51.11 o 
 -11   1   1     3069.93     4748.16    355.11 o 
 -10   1   1        1.00      -36.36     24.74 o 
  -9   1   1     1134.20     1521.66     77.81 o 
  -8   1   1      848.23     1347.60     76.32 o 
  -7   1   1    27799.73    42040.22   3722.27 o 
  -6   1   1      743.66     1029.31    141.19 o 
  -5   1   1     1342.22     1896.64    246.00 o 
  -4   1   1     3312.85     5270.66    696.35 o 
  -3   1   1    44274.07    52061.75   2540.48 o 
  -2   1   1    36427.77    44461.89   7504.95 o 
  -1   1   1     1662.70     2270.49    588.43 o 
   1   1   1      128.61      170.36     23.45 o 
   2   1   1     6790.15     8646.69   1317.68 o 
   9   1   1     6464.12    10724.22   1331.99 o 
  10   1   1      581.18      793.31    131.68 o 
  11   1   1      514.90      706.90    109.00 o 
  12   1   1      302.17      399.17     71.40 o 
  13   1   1      265.60      490.59    121.00 o 
  14   1   1      433.85      628.84     87.11 o 
  15   1   1      371.23      514.78     88.62 o 
  16   1   1       37.88      108.22    133.55 o 
  17   1   1      857.76     1384.59    128.65 o 
  18   1   1      253.66      466.34    102.33 o 
 -17   2   1      314.63      345.17     93.63 o 
 -16   2   1      176.45      243.51     64.00 o 
 -15   2   1     1607.85     2396.43    173.28 o 
 -14   2   1        7.60      -24.12     51.37 o 
 -13   2   1      120.80      213.97     65.12 o 
 -12   2   1       89.55      140.73     47.47 o 
 -11   2   1     4745.98     6425.92    272.91 o 
 -10   2   1      654.82      861.84     74.62 o 
  -9   2   1     2128.39     2751.64    275.08 o 
  -8   2   1     1313.03     1537.01    146.52 o 
  -7   2   1     3232.81     4776.71    276.35 o 
  -6   2   1     2676.26     3759.03    317.25 o 
  -5   2   1     3298.30     3969.30    223.99 o 
  -4   2   1      192.94      231.41     19.43 o 
  -3   2   1    28828.62    32298.39   2767.52 o 
  -2   2   1    17076.13    18966.10   1229.27 o 
  -1   2   1     2491.58     2575.28    115.60 o 
   0   2   1       23.00       17.93      7.62 o 
   1   2   1    32165.07    39610.56   1915.39 o 
   2   2   1    23796.34    30131.30   1471.61 o 
   3   2   1      160.85      325.94     48.49 o 
   4   2   1     1724.48     1982.70     88.10 o 
   5   2   1     6752.10     7921.48    391.57 o 
   6   2   1     4206.26     5827.29    476.53 o 
   7   2   1    12441.55    17016.15   1383.47 o 
   8   2   1     1359.80     1635.34    134.58 o 
   9   2   1     1368.56     1721.07     92.03 o 
  10   2   1       88.17       98.54     37.71 o 
  11   2   1     1523.93     1960.17    325.13 o 
  12   2   1     3413.53     4788.87    538.33 o 
  13   2   1     3900.26     5190.64    431.54 o 
  14   2   1      991.97     1044.88    103.42 o 
  15   2   1      675.58      741.32    120.01 o 
  16   2   1      622.13      660.54    105.87 o 
  17   2   1      112.08      188.20     93.90 o 
 -17   3   1       18.12        9.12     69.48 o 
 -16   3   1       35.46       16.82     64.27 o 
 -15   3   1     1133.82     1454.89    162.93 o 
 -14   3   1     2527.39     3220.77    159.74 o 
 -13   3   1     2268.94     2912.69    263.14 o 
 -12   3   1       88.80      102.95     50.12 o 
 -11   3   1     1102.38     1169.88     75.09 o 
 -10   3   1       80.54      103.77     37.52 o 
  -9   3   1     3306.85     3601.74    158.54 o 
  -8   3   1       38.12       28.84     28.28 o 
  -7   3   1        1.01       34.82     23.99 o 
  -6   3   1      582.45      556.43     36.36 o 
  -5   3   1    19080.00    18397.95    732.39 o 
  -4   3   1      258.42      317.86     23.59 o 
  -3   3   1     1016.60     1046.51     81.05 o 
  -2   3   1     2817.80     2845.79    252.70 o 
  -1   3   1     6695.96     6602.39    264.44 o 
   0   3   1      510.56      561.48     29.99 o 
   1   3   1     2063.88     1713.30    125.62 o 
   2   3   1        6.18       -7.24      5.94 o 
   3   3   1       48.37       64.02     14.27 o 
   4   3   1     1169.88     1255.37     59.02 o 
   5   3   1    11192.65    12107.45    562.67 o 
   6   3   1     3910.34     4036.84    221.72 o 
   7   3   1       12.08       41.20     24.83 o 
   8   3   1      430.11      451.12     39.62 o 
   9   3   1     2799.17     3403.66    334.40 o 
  10   3   1     3014.00     3501.44    294.17 o 
  11   3   1      664.59      891.84    135.40 o 
  12   3   1     2840.84     3340.38    387.75 o 
  13   3   1      113.28      119.04     67.16 o 
  14   3   1     1039.92     1176.91    313.45 o 
  15   3   1      232.50      317.88    220.92 o 
  16   3   1     1163.42     1715.82    214.10 o 
  17   3   1      507.05      502.62     82.29 o 
 -16   4   1       70.12       27.59     67.41 o 
 -15   4   1        0.84      -46.08     61.59 o 
 -14   4   1     2937.96     3350.94    166.50 o 
 -13   4   1       12.18      -10.61     53.94 o 
 -12   4   1      206.63      227.12     44.94 o 
 -11   4   1      683.29      741.01     53.88 o 
 -10   4   1    10436.30    10577.46    640.48 o 
  -9   4   1     1920.12     1851.16     95.19 o 
  -8   4   1     4413.74     3992.05    171.50 o 
  -7   4   1      412.66      399.57     35.33 o 
  -6   4   1    13732.96    12383.00    496.91 o 
  -5   4   1        7.35        4.56     19.40 o 
  -4   4   1    10698.27     9264.27    371.80 o 
  -3   4   1      227.85      236.15     21.51 o 
  -2   4   1      123.21       95.92     36.14 o 
  -1   4   1     2635.11     2083.80    103.35 o 
   0   4   1     4578.53     3601.20    267.18 o 
   1   4   1     2271.62     2016.90     89.06 o 
   2   4   1      930.16      740.12     40.46 o 
   3   4   1     2437.54     2048.18     78.31 o 
   4   4   1     1148.61     1058.77     63.95 o 
   5   4   1      200.26      256.10     25.99 o 
   6   4   1     8645.07     8232.00    333.56 o 
   7   4   1      212.18      222.93     29.78 o 
   8   4   1     2653.84     2570.29    117.78 o 
   9   4   1      538.83      555.69     47.14 o 
  10   4   1        1.74      -21.96     36.09 o 
  11   4   1     1364.90     1354.82    102.46 o 
  12   4   1      887.86     1015.13     72.35 o 
  13   4   1      513.46      692.14     66.84 o 
  14   4   1       61.84      -37.71     68.65 o 
  15   4   1      264.74      221.76     82.09 o 
  16   4   1        4.96      -78.05     67.00 o 
 -15   5   1       10.35      -77.43     64.99 o 
 -14   5   1     1048.84     1016.06     85.08 o 
 -13   5   1      261.58      266.31     58.78 o 
 -12   5   1      137.37      239.18     66.51 o 
 -11   5   1        6.96      -44.67     38.06 o 
 -10   5   1      144.42      135.07     53.44 o 
  -9   5   1        6.67       11.82     32.31 o 
  -8   5   1     2206.74     2153.00    103.96 o 
  -7   5   1      810.47      769.70     51.11 o 
  -6   5   1     3452.59     3420.19    399.37 o 
  -5   5   1      149.98      127.30     29.86 o 
  -4   5   1       99.14      112.20     23.10 o 
  -3   5   1     5428.46     4651.23    236.48 o 
  -2   5   1     1950.44     1651.79     93.98 o 
  -1   5   1      648.90      685.13     41.93 o 
   0   5   1      729.28      655.46     51.70 o 
   1   5   1     5708.80     5210.28    216.94 o 
   2   5   1      687.25      447.71    101.97 o 
   3   5   1     5336.21     4964.12    312.74 o 
   4   5   1     3215.17     2927.15    159.29 o 
   5   5   1      507.12      495.06     36.13 o 
   6   5   1     5964.87     5462.30    298.75 o 
   7   5   1     4326.01     3858.20    165.24 o 
   8   5   1        1.92       40.86     32.07 o 
   9   5   1        4.72        8.86     34.83 o 
  10   5   1     1963.26     2025.15    252.99 o 
  11   5   1       19.57      -24.65     41.82 o 
  12   5   1     1146.28     1098.68    202.57 o 
  13   5   1        6.46        8.53     50.97 o 
  14   5   1       55.71       17.21     54.62 o 
  15   5   1      425.38      472.95     88.01 o 
 -14   6   1      234.18      278.66    107.92 o 
 -13   6   1      649.80      883.31    178.56 o 
 -12   6   1      312.30      384.75     53.62 o 
 -11   6   1        1.75       22.67     83.12 o 
 -10   6   1      499.30      564.44    173.96 o 
  -9   6   1       76.80       50.39     51.83 o 
  -8   6   1       41.13      126.33     34.77 o 
  -7   6   1     1252.23     1223.34    103.22 o 
  -6   6   1       81.25      280.76     96.12 o 
  -5   6   1     3207.71     3092.16    491.97 o 
  -4   6   1       46.22       27.66     29.59 o 
  -3   6   1     1659.15     1889.74    278.81 o 
  -2   6   1     3649.17     3427.70    150.43 o 
  -1   6   1     5108.21     4690.82    726.52 o 
   0   6   1     3482.23     3991.56    652.98 o 
   2   6   1     4383.57     3716.74    176.32 o 
   3   6   1     6494.15     5510.96    226.90 o 
   4   6   1      601.25      658.34     89.26 o 
   5   6   1      339.45      407.34     45.48 o 
   6   6   1      641.44      672.32     47.54 o 
   7   6   1      305.69      380.29     67.82 o 
   8   6   1     1449.53     1712.68    331.02 o 
   9   6   1      335.18      328.08     45.41 o 
  10   6   1      681.44     1099.29    341.26 o 
  11   6   1       50.41       39.42     86.98 o 
  12   6   1      137.99      141.73     80.15 o 
  13   6   1        2.06      -51.66     70.19 o 
  14   6   1      179.93      367.12     98.21 o 
 -12   7   1        2.19       79.14     63.69 o 
 -11   7   1      649.51      769.89     99.72 o 
 -10   7   1      123.19      301.41     57.89 o 
  -9   7   1     2094.36     2293.41    144.45 o 
  -8   7   1      125.42      664.72    382.68 o 
  -7   7   1     1047.32     1619.80    270.49 o 
  -6   7   1     1075.84     1701.81    545.10 o 
  -5   7   1     1102.63     3075.10   1046.25 o 
  -4   7   1      260.02      508.79    132.22 o 
  -3   7   1      179.45      332.62     36.47 o 
  -2   7   1     2231.41     1991.29    116.55 o 
  -1   7   1        4.41      279.38    147.19 o 
   0   7   1     1102.17     1490.78     94.18 o 
   1   7   1        0.60      135.38    167.11 o 
   2   7   1       19.19      533.12    299.87 o 
   3   7   1     1743.86     1900.70    111.00 o 
   4   7   1     5814.10     6646.75   2194.53 o 
   5   7   1      416.48     2193.71    748.07 o 
   6   7   1       13.84      969.03    378.19 o 
   7   7   1     3224.67     3995.34    678.36 o 
   8   7   1     1706.57     2385.32    123.58 o 
   9   7   1      174.69      334.82     48.49 o 
  10   7   1      212.63      455.54    131.06 o 
  11   7   1      144.35      155.88     74.87 o 
  12   7   1       32.74       22.85     53.93 o 
 -10   8   1      113.23       74.27     58.11 o 
  -9   8   1       23.13      109.81     64.21 o 
  -8   8   1      265.53      303.42     54.38 o 
  -7   8   1      182.65      190.18     49.60 o 
  -6   8   1      620.86      694.66     60.36 o 
  -5   8   1       17.20       42.57     42.84 o 
  -3   8   1      289.06      570.78    110.53 o 
  -2   8   1     1617.13     2141.71    586.65 o 
  -1   8   1        3.30       16.52     75.09 o 
   0   8   1      793.89     1293.54    344.88 o 
   1   8   1       46.05      144.67     77.62 o 
   2   8   1      199.79      174.02     49.06 o 
   3   8   1        0.95      -22.24     55.49 o 
   4   8   1      757.31     1952.29    347.26 o 
   5   8   1        6.16      225.64    298.10 o 
   6   8   1      579.15      980.69    155.63 o 
   7   8   1      605.86      923.24    219.51 o 
   8   8   1       12.91      139.43     48.38 o 
   9   8   1      974.77     1252.86     99.87 o 
  10   8   1      374.57      427.91     55.93 o 
  -7   9   1      721.58      874.77    132.56 o 
  -6   9   1        2.71       56.98     64.78 o 
  -5   9   1      178.06      249.87     75.53 o 
  -4   9   1     1437.57     1504.41    153.81 o 
  -3   9   1      208.65      264.65     63.33 o 
  -2   9   1      105.03      106.41     57.58 o 
  -1   9   1        4.01       67.49     90.39 o 
   0   9   1      653.12      619.31    111.86 o 
   1   9   1      167.93      155.02     88.85 o 
   2   9   1     1500.84     1525.22    158.32 o 
   3   9   1       86.05      107.57     85.44 o 
   4   9   1       58.15       82.24     82.58 o 
   5   9   1      616.27      709.85     83.94 o 
   6   9   1      845.56      867.10     90.88 o 
   7   9   1       27.30       13.52     68.18 o 
 -18   0   2     1443.14     2334.89    254.22 o 
 -16   0   2     1088.42     1163.76    157.44 o 
 -14   0   2     5430.59     7480.75    545.00 o 
 -12   0   2      149.70      144.84     44.50 o 
 -10   0   2     5671.55     8029.78    404.09 o 
  -8   0   2     5211.95     7240.08    994.64 o 
  -6   0   2      479.20      489.95     58.79 o 
  -2   0   2     5913.59     7983.24    545.44 o 
   2   0   2    21970.84    28682.61   1948.55 o 
   4   0   2       31.46       41.91     18.70 o 
   6   0   2      451.06      533.65     65.51 o 
  12   0   2      216.24      397.02    102.39 o 
  14   0   2       18.56      -41.51     97.33 o 
  16   0   2      299.36      711.91    137.74 o 
  18   0   2      494.06      811.99    159.76 o 
 -18   1   2      184.06      287.51     94.41 o 
 -17   1   2        2.18      101.33     81.71 o 
 -16   1   2      905.00     1223.60    158.32 o 
 -15   1   2       96.64      259.57     75.42 o 
 -14   1   2       35.14      -15.49     46.08 o 
 -13   1   2      132.27      167.38     45.22 o 
 -12   1   2      193.44      252.41     43.69 o 
 -11   1   2     1625.22     2283.31    111.95 o 
 -10   1   2     3404.81     4465.90    166.27 o 
  -9   1   2     1529.28     1547.86     74.05 o 
  -8   1   2     1258.53     1597.30     76.78 o 
  -7   1   2        9.17      -48.72     37.87 o 
  -6   1   2     3723.10     5039.01    360.42 o 
  -5   1   2     5317.58     7173.46    934.87 o 
  -4   1   2    12438.79    16241.13   2220.88 o 
  -3   1   2      177.27      196.17     21.43 o 
  -2   1   2     1690.12     2107.90    267.98 o 
  -1   1   2     1833.72     2245.94    486.26 o 
   0   1   2    14307.31    21954.28   1493.95 o 
   1   1   2     5572.60     7747.47    706.40 o 
   2   1   2    41813.42    58259.89   3948.74 o 
   3   1   2     5865.32     9712.77    957.32 o 
   4   1   2     1258.66     1940.61    152.98 o 
   5   1   2     2504.89     4165.89    377.50 o 
   6   1   2    15763.67    25727.20   1761.36 o 
   7   1   2     2707.92     4262.54    281.02 o 
   8   1   2      120.57      156.35     30.91 o 
   9   1   2     4065.43     6333.50    473.16 o 
  10   1   2     1007.74     1709.84    129.64 o 
  11   1   2     2563.42     4333.27    447.06 o 
  12   1   2      858.95     1394.55    346.48 o 
  13   1   2     9926.55    15626.39   1090.98 o 
  14   1   2     1201.58     1985.08    186.40 o 
  15   1   2      233.54      315.34     81.54 o 
  16   1   2       10.50      -31.37     78.81 o 
  17   1   2      186.73      260.15     90.85 o 
 -17   2   2       91.86       61.47     99.86 o 
 -16   2   2      147.55      155.53     60.69 o 
 -15   2   2      226.53      245.07     59.20 o 
 -14   2   2       26.34       50.64     51.45 o 
 -13   2   2     1960.17     2295.03    121.43 o 
 -12   2   2     3115.68     3815.69    174.70 o 
 -11   2   2     1232.67     1351.05     82.37 o 
 -10   2   2      565.42      717.64     53.11 o 
  -9   2   2     6492.70     7411.79    306.65 o 
  -8   2   2     7094.95     8769.66    605.66 o 
  -7   2   2     7735.83     9178.60    568.73 o 
  -6   2   2     6464.33     7252.61    329.21 o 
  -5   2   2     6924.58     7711.21    270.61 o 
  -4   2   2      282.73      294.74     21.37 o 
  -3   2   2     5685.61     5762.96    202.15 o 
  -2   2   2    34063.60    34919.77   1207.77 o 
  -1   2   2    20202.21    21628.71   1399.79 o 
   0   2   2      115.48      157.72     11.81 o 
   1   2   2     8291.91     9461.71    499.74 o 
   2   2   2     1545.59     1812.70     81.62 o 
   3   2   2       50.11       46.67     15.36 o 
   4   2   2     6952.97     8419.36    555.40 o 
   5   2   2      470.39      720.28     41.51 o 
   6   2   2     4093.36     4985.62    494.79 o 
   7   2   2      284.18      401.77     49.82 o 
   8   2   2      146.32      146.23     30.18 o 
   9   2   2      377.02      452.81     43.29 o 
  10   2   2     9130.04    11799.50   1220.48 o 
  11   2   2     1915.65     2457.18    137.18 o 
  12   2   2      244.88      272.17     65.55 o 
  13   2   2       69.35      -14.86     93.42 o 
  14   2   2     2373.23     2932.18    416.95 o 
  15   2   2     1120.41     1359.88    320.23 o 
  16   2   2      544.52      695.51    101.05 o 
  17   2   2      360.36      522.52    182.55 o 
 -17   3   2     1254.29     1724.29    143.23 o 
 -16   3   2      890.67     1284.59    103.95 o 
 -15   3   2        9.82       39.91     58.26 o 
 -14   3   2      150.43      158.87     54.74 o 
 -13   3   2      873.47     1287.49     86.61 o 
 -12   3   2     1171.23     1287.64     80.74 o 
 -11   3   2      104.74      110.19     56.67 o 
 -10   3   2     5759.76     6401.20    269.77 o 
  -9   3   2      519.21      588.39     60.64 o 
  -8   3   2      168.63      167.60     27.29 o 
  -7   3   2      985.93      963.39     49.33 o 
  -6   3   2    11786.15    11409.39    400.95 o 
  -5   3   2    10924.13    10777.17    378.18 o 
  -4   3   2       15.76       39.07     14.18 o 
  -3   3   2      382.35      356.47     20.65 o 
  -2   3   2     6857.96     6248.70    219.74 o 
  -1   3   2     1720.48     1514.81     57.49 o 
   0   3   2    10922.04    10825.72    445.60 o 
   1   3   2     4133.00     4145.75    166.54 o 
   2   3   2     1055.91      970.40     42.85 o 
   3   3   2     1100.32     1188.69     54.68 o 
   4   3   2    10943.76    10747.88    701.33 o 
   5   3   2     1187.90     1201.90     72.08 o 
   6   3   2      484.33      591.46     63.35 o 
   7   3   2     9404.48    10782.43    990.52 o 
   8   3   2     3950.50     4013.60    300.38 o 
   9   3   2       96.13       95.19     34.64 o 
  10   3   2      183.54      153.46     44.09 o 
  11   3   2      644.66      644.46    104.73 o 
  12   3   2       67.96       93.48     46.90 o 
  13   3   2      510.31      602.83     67.73 o 
  14   3   2      796.04     1053.67    276.02 o 
  15   3   2        1.72       17.64     84.83 o 
  16   3   2       75.46        6.67     81.44 o 
  17   3   2       18.66        1.72     88.04 o 
 -16   4   2      269.05      309.72     73.11 o 
 -15   4   2        4.15       19.62     61.37 o 
 -14   4   2      916.72     1121.33    122.84 o 
 -13   4   2     2125.93     2275.92    125.37 o 
 -12   4   2       50.63      -17.91     48.16 o 
 -11   4   2      231.29      245.41     41.32 o 
 -10   4   2     1747.09     1883.89     88.23 o 
  -9   4   2      273.47      271.46     34.65 o 
  -8   4   2     1097.11     1008.10     55.10 o 
  -7   4   2     1818.04     1606.71     72.27 o 
  -6   4   2        5.20       -2.23     20.41 o 
  -5   4   2     3740.34     3405.26    126.62 o 
  -4   4   2     4405.98     3826.41    139.71 o 
  -3   4   2     1519.07     1290.61     54.69 o 
  -2   4   2     1536.92     1346.77     55.00 o 
  -1   4   2    26906.43    24886.70    862.77 o 
   0   4   2    12502.22    11929.38    415.93 o 
   1   4   2     7035.21     6467.04    261.24 o 
   2   4   2     2322.00     1976.33     74.46 o 
   3   4   2    26780.38    23867.05    827.38 o 
   4   4   2      337.84      267.04     32.49 o 
   5   4   2    21927.87    21282.84    845.70 o 
   6   4   2       54.83       67.77     23.58 o 
   7   4   2     5447.47     5328.23    342.51 o 
   8   4   2      351.50      373.71     46.74 o 
   9   4   2     4080.52     4033.77    174.94 o 
  10   4   2      508.33      468.99     48.19 o 
  11   4   2        9.13       -9.70     40.00 o 
  12   4   2     1087.52     1173.38     78.07 o 
  13   4   2      212.00      263.88     55.94 o 
  14   4   2      405.15      386.57     63.18 o 
  15   4   2      439.96      363.41     84.50 o 
  16   4   2       11.62      -13.90     79.30 o 
 -15   5   2       45.90       -7.48     64.99 o 
 -14   5   2      493.67      453.88     69.43 o 
 -13   5   2      479.00      473.93     65.38 o 
 -12   5   2     1046.11     1072.12    105.76 o 
 -11   5   2       15.72        6.39     39.26 o 
 -10   5   2      517.68      484.24     45.26 o 
  -9   5   2     1385.32     1203.96     65.46 o 
  -8   5   2     6032.92     6044.88    221.66 o 
  -7   5   2       55.60       83.38     27.42 o 
  -6   5   2      263.59      288.88     36.77 o 
  -5   5   2     8368.84     7462.03    266.60 o 
  -4   5   2     8189.51     7483.43    281.04 o 
  -3   5   2      148.14      123.96     25.63 o 
  -2   5   2      134.06      137.54     19.64 o 
  -1   5   2     1380.92     1135.56     49.86 o 
   0   5   2     1834.29     1692.49     68.03 o 
   1   5   2     1593.71     1297.34     76.68 o 
   2   5   2     2155.24     1796.91     95.51 o 
   3   5   2       16.53       11.30     18.67 o 
   4   5   2      639.73      666.00     78.83 o 
   5   5   2      327.53      358.76     40.08 o 
   6   5   2     2037.21     1863.97     88.82 o 
   7   5   2     1394.31     1262.94     83.13 o 
   8   5   2      119.29       97.00     32.90 o 
   9   5   2      136.23       86.10     36.37 o 
  10   5   2      360.37      358.50     62.12 o 
  11   5   2       10.80        7.78     41.46 o 
  12   5   2       95.06      106.06     50.78 o 
  13   5   2      279.32      324.71     78.62 o 
  14   5   2        9.22      -23.20     54.97 o 
  15   5   2       11.22      -43.79     57.97 o 
 -14   6   2       59.82      -47.36     90.46 o 
 -13   6   2     1053.96     1454.51    120.50 o 
 -12   6   2      101.15      168.36     48.85 o 
 -11   6   2        5.55      -18.20     40.72 o 
 -10   6   2      619.25      685.13     60.37 o 
  -9   6   2     2155.05     2156.44     97.48 o 
  -8   6   2      868.55      820.96     61.20 o 
  -7   6   2     1005.25     1117.43    162.22 o 
  -6   6   2     5456.41     4896.55    181.49 o 
  -5   6   2        6.62       20.63     33.67 o 
  -4   6   2     2842.81     2802.67    109.80 o 
  -3   6   2     2629.57     2978.77    362.38 o 
  -2   6   2      574.05      601.70     79.31 o 
  -1   6   2      161.25      124.29     32.51 o 
   0   6   2      558.59      741.30     77.51 o 
   1   6   2     4518.15     3774.00    124.61 o 
   2   6   2      143.26      121.66     42.83 o 
   3   6   2      492.03      477.06     55.82 o 
   4   6   2      190.16      337.35     66.39 o 
   5   6   2        9.69       39.06     30.40 o 
   6   6   2      550.25      580.96     60.00 o 
   7   6   2      518.76      553.52     46.05 o 
   8   6   2     2562.31     2745.86    192.39 o 
   9   6   2      256.34      330.52     73.60 o 
  10   6   2      631.94      666.66     90.49 o 
  11   6   2     1762.36     1656.95     96.20 o 
  12   6   2      963.63     1048.80    165.16 o 
  13   6   2       10.43      -46.68     52.94 o 
  14   6   2      505.90      430.56    140.72 o 
 -12   7   2      486.85      455.43     96.14 o 
 -11   7   2      164.42      345.41     62.19 o 
 -10   7   2      498.22      531.77     62.78 o 
  -9   7   2      430.91      594.62     70.29 o 
  -8   7   2      159.32      156.30     48.11 o 
  -7   7   2      712.68      859.92    156.47 o 
  -5   7   2     1658.54     1862.74    351.31 o 
  -4   7   2       73.00      152.10     50.23 o 
  -3   7   2      604.39      618.17     67.80 o 
  -1   7   2       18.85       82.74     38.92 o 
   0   7   2     1229.78     1441.76    163.10 o 
   1   7   2       12.88       -3.45     35.22 o 
   2   7   2     1976.04     1724.30     73.96 o 
   3   7   2     1298.82     1904.81    247.54 o 
   4   7   2     2900.40     7872.20   1613.24 o 
   5   7   2      181.00      229.72     78.23 o 
   6   7   2     1232.59     1278.06    180.10 o 
   7   7   2     3163.05     4056.07    227.18 o 
   9   7   2       36.66       69.93     43.75 o 
  10   7   2       46.38       94.41     65.95 o 
  11   7   2      143.84      221.51     52.30 o 
  12   7   2        4.70      -37.36     51.93 o 
 -10   8   2        0.82      105.05     67.31 o 
  -9   8   2      100.61      176.71    124.63 o 
  -8   8   2       80.83       28.33     48.70 o 
  -7   8   2      107.59      188.31    163.33 o 
  -6   8   2      220.12      314.33     59.50 o 
  -5   8   2       30.89      107.42     85.59 o 
  -4   8   2      873.34      756.68     77.85 o 
  -3   8   2      734.39      788.65    126.06 o 
  -2   8   2      150.49      160.97     63.42 o 
  -1   8   2     2094.93     2127.44    131.30 o 
   0   8   2      286.29      532.88     95.13 o 
   1   8   2     1372.78     1296.98     94.08 o 
   2   8   2      122.13       83.35     75.20 o 
   3   8   2       22.83       59.36     46.80 o 
   4   8   2       88.10      329.20    260.17 o 
   5   8   2     1041.87     1464.56    767.34 o 
   6   8   2      478.66      812.98    147.42 o 
   7   8   2      577.17      921.82    396.75 o 
   8   8   2      409.38      570.13    188.00 o 
   9   8   2      128.80      433.02    107.24 o 
  10   8   2      127.30      187.33     67.85 o 
  -6   9   2       13.04       16.99    113.90 o 
  -5   9   2       52.44       19.83     61.43 o 
  -4   9   2      103.96       78.83     74.87 o 
  -3   9   2      853.55      958.63     88.78 o 
  -2   9   2      250.78      248.69     61.56 o 
  -1   9   2      182.72      117.89     57.30 o 
   0   9   2      661.21      752.38     76.61 o 
   1   9   2        4.63       82.12     55.47 o 
   2   9   2     1184.13     1309.16    276.13 o 
   3   9   2      416.84      466.05    103.82 o 
   4   9   2       57.75       95.90     86.65 o 
   5   9   2      676.05     1582.91   1629.37 o 
   6   9   2      644.09      596.30    104.60 o 
 -17   0   3       20.21      -67.93    111.42 o 
 -15   0   3      119.24      312.46    105.92 o 
 -13   0   3      150.74      110.21     81.25 o 
 -11   0   3     9250.32    11687.74    801.03 o 
  -9   0   3     1150.69      846.67     77.62 o 
  -7   0   3    84991.03    94267.45   6395.05 o 
  -5   0   3    27845.76    33824.91   2013.73 o 
  -3   0   3    13920.00    19993.79   1886.07 o 
  -1   0   3    14312.50    17763.63   1428.66 o 
   1   0   3     1936.06     1249.42     87.31 o 
   3   0   3    10986.21    16236.10   1570.52 o 
   5   0   3      132.78      103.06     23.12 o 
   7   0   3     2687.30     3875.30    283.73 o 
   9   0   3     2325.00     3438.87    266.22 o 
  13   0   3     1225.12     1941.61    201.04 o 
  15   0   3      789.45     1011.71    149.08 o 
  17   0   3      111.62      143.90    122.76 o 
 -17   1   3        4.37       -3.62     79.45 o 
 -16   1   3      814.85      794.40     99.64 o 
 -15   1   3     2334.58     2732.21    191.63 o 
 -14   1   3      962.47     1106.43     76.79 o 
 -13   1   3      131.81      122.47     42.62 o 
 -12   1   3      271.12      290.74     42.77 o 
 -11   1   3     1467.21     1492.07    118.13 o 
 -10   1   3     2971.05     3609.02    203.97 o 
  -9   1   3     4658.35     4921.87    326.99 o 
  -8   1   3      439.03      471.68     69.12 o 
  -7   1   3     2958.04     3645.75    457.67 o 
  -6   1   3     1844.74     2216.76    165.48 o 
  -5   1   3    10668.41    13506.72   1755.00 o 
  -4   1   3       35.46       39.50     12.14 o 
  -3   1   3    13706.11    16897.40   1682.11 o 
  -2   1   3    21694.58    23489.86   3037.47 o 
  -1   1   3     2832.43     3292.46    331.35 o 
   0   1   3     7261.15     8453.18    751.70 o 
   1   1   3      353.73      420.34     38.79 o 
   2   1   3     3569.94     4234.57    441.47 o 
   3   1   3     8996.36    11939.89   1882.47 o 
   4   1   3     2752.45     3784.07    337.14 o 
   5   1   3    15230.84    22164.25   1705.70 o 
   6   1   3      114.09      151.02     23.85 o 
   7   1   3     6023.94     8748.54    884.93 o 
   8   1   3     1947.80     2719.72    257.04 o 
   9   1   3     3113.44     4732.48    465.42 o 
  10   1   3      136.48      182.34     51.70 o 
  11   1   3     5632.96     8744.93   1813.90 o 
  12   1   3     1216.85     1673.56    126.12 o 
  13   1   3      297.54      289.63     71.34 o 
  14   1   3       28.12      -27.44     68.52 o 
  15   1   3     3296.52     4847.49    417.72 o 
  16   1   3      182.29       39.43     79.98 o 
  17   1   3       28.80       54.96     84.32 o 
 -17   2   3      386.93      501.09     92.35 o 
 -16   2   3      748.64      844.75     75.66 o 
 -15   2   3        6.52      -28.03     50.46 o 
 -14   2   3       95.82       -9.31     47.40 o 
 -13   2   3     3913.81     4588.21    252.76 o 
 -12   2   3     1866.95     1972.18    107.50 o 
 -11   2   3      336.18      331.23     45.20 o 
 -10   2   3        2.73        1.91     45.28 o 
  -9   2   3     1627.82     1722.33    143.16 o 
  -8   2   3       26.93       63.22     28.45 o 
  -7   2   3       33.52        7.68     19.57 o 
  -6   2   3      627.07      716.98     67.57 o 
  -5   2   3      704.11      728.43     37.17 o 
  -4   2   3     9090.71     9256.31    323.89 o 
  -3   2   3    12975.60    12245.26    425.68 o 
  -2   2   3    15989.68    16559.42    516.99 o 
  -1   2   3   113474.07    85759.53  17410.06 o 
   0   2   3    98022.52    95325.73   3305.98 o 
   1   2   3    11413.66    11700.37    364.82 o 
   2   2   3     8876.65    10321.17    422.78 o 
   3   2   3      170.13      228.76     17.72 o 
   4   2   3    12510.42    14852.89   1089.09 o 
   5   2   3    16951.33    20109.29    787.70 o 
   6   2   3    26793.38    31366.04   2131.65 o 
   7   2   3     3186.42     3431.38    373.07 o 
   8   2   3      840.32      942.50     59.08 o 
   9   2   3      106.90      117.04     34.02 o 
  10   2   3     2639.92     3245.53    375.59 o 
  11   2   3     3014.16     3773.58    405.61 o 
  12   2   3       46.62       24.13     45.55 o 
  13   2   3       80.16      103.59     63.08 o 
  14   2   3       43.36      -33.34     65.47 o 
  15   2   3      128.01       73.49     73.59 o 
  16   2   3       29.83      -51.71     77.08 o 
  17   2   3        7.21      -89.03    117.15 o 
 -17   3   3        8.55        8.09     64.95 o 
 -16   3   3      186.64      192.44     62.78 o 
 -15   3   3     1977.51     2180.63    125.14 o 
 -14   3   3      577.63      732.87     68.26 o 
 -13   3   3        6.77       20.69     48.00 o 
 -12   3   3      176.05      165.42     46.42 o 
 -11   3   3        3.40       -7.91     40.11 o 
 -10   3   3      958.64      946.75     68.61 o 
  -9   3   3      281.91      333.57     38.94 o 
  -8   3   3     6136.43     6679.49    240.52 o 
  -7   3   3     7551.93     7761.41    276.00 o 
  -6   3   3     3233.36     2950.26    111.15 o 
  -5   3   3       16.17       40.73     23.50 o 
  -4   3   3    17272.63    16146.58    563.06 o 
  -3   3   3    15568.29    14623.02    458.14 o 
  -2   3   3     6768.40     6176.79    195.22 o 
  -1   3   3     6022.64     5907.11    207.57 o 
   0   3   3     1749.19     1605.55     59.99 o 
   1   3   3     1153.69     1137.52     45.18 o 
   2   3   3     3369.56     3422.47    122.37 o 
   3   3   3    25188.08    25130.47    883.95 o 
   4   3   3     4807.65     5209.12    184.87 o 
   5   3   3       56.48       32.03     26.47 o 
   6   3   3     1639.32     1904.42    119.16 o 
   7   3   3     8588.29     8283.58    616.93 o 
   8   3   3     3737.23     3922.76    422.17 o 
   9   3   3      304.12      376.89     41.07 o 
  10   3   3     1973.58     2086.95    176.65 o 
  11   3   3      736.78      848.43    100.33 o 
  12   3   3      403.76      538.20     62.12 o 
  13   3   3      675.79      794.27    104.29 o 
  14   3   3      759.39      909.51    136.03 o 
  15   3   3       28.14      -33.90     71.39 o 
  16   3   3       73.00       88.25     80.12 o 
  17   3   3      207.04      182.92     88.91 o 
 -16   4   3       79.14       62.90     89.18 o 
 -15   4   3      104.82       75.48     61.05 o 
 -14   4   3     1526.48     1456.19    147.61 o 
 -13   4   3     3051.96     3137.51    159.57 o 
 -12   4   3     4205.85     4635.22    207.38 o 
 -11   4   3      229.10      268.11     47.79 o 
 -10   4   3        1.41      -33.85     31.83 o 
  -9   4   3      338.21      335.31     35.48 o 
  -8   4   3     3437.49     3510.14    148.49 o 
  -7   4   3      256.36      271.38     28.52 o 
  -6   4   3      898.62      800.11     42.35 o 
  -5   4   3        5.34       -9.51     17.69 o 
  -4   4   3       56.70       55.49     17.54 o 
  -3   4   3     1538.96     1299.39     58.43 o 
  -2   4   3      830.48      764.89     36.26 o 
  -1   4   3     8447.21     8332.19    292.16 o 
   0   4   3       35.68       -2.39     17.99 o 
   1   4   3     1677.20     1440.36     57.58 o 
   2   4   3      571.13      509.63     26.59 o 
   3   4   3      217.55      195.08     22.57 o 
   4   4   3      715.07      700.78     35.60 o 
   5   4   3     3392.51     3475.56    180.70 o 
   6   4   3     1355.34     1527.01    145.88 o 
   7   4   3      679.55      619.15     42.69 o 
   8   4   3     4205.63     3910.00    167.55 o 
   9   4   3     2340.13     2257.58    135.18 o 
  10   4   3      329.64      312.49     43.94 o 
  11   4   3      569.73      642.38     56.68 o 
  12   4   3     3823.40     4097.12    428.12 o 
  13   4   3       35.33       53.71     50.62 o 
  14   4   3     1243.49     1302.95    128.53 o 
  15   4   3       32.62      -21.26     57.06 o 
  16   4   3     1497.71     1705.61    236.27 o 
 -15   5   3      258.87      276.10     70.14 o 
 -14   5   3        8.43      -23.36     63.53 o 
 -13   5   3      968.21      955.57    122.67 o 
 -12   5   3      178.12      190.24     59.37 o 
 -11   5   3      606.78      648.18     82.03 o 
 -10   5   3      505.42      499.08     45.38 o 
  -9   5   3       50.68       63.43     45.66 o 
  -8   5   3    14300.87    13651.84    539.97 o 
  -7   5   3     2088.76     1930.53     84.32 o 
  -6   5   3      110.05       85.89     25.03 o 
  -5   5   3     1546.05     1455.00    106.44 o 
  -4   5   3    10397.94     9021.01    464.40 o 
  -3   5   3       24.31       -2.57     18.09 o 
  -2   5   3      184.22      178.47     20.42 o 
  -1   5   3     2788.57     2369.26     90.13 o 
   0   5   3      854.98      775.14     37.99 o 
   1   5   3     4697.58     3951.26    128.36 o 
   2   5   3     2296.26     2160.72    100.45 o 
   3   5   3     2282.17     2055.95     79.81 o 
   4   5   3     7564.50     7366.39    299.43 o 
   5   5   3     9650.03     9235.55    373.45 o 
   6   5   3       55.28       12.98     34.54 o 
   7   5   3     1088.20     1102.62     65.22 o 
   8   5   3     4369.53     3903.65    168.48 o 
   9   5   3     1585.56     1600.33     86.57 o 
  10   5   3      188.09      215.64     42.64 o 
  11   5   3      724.01      625.25     56.90 o 
  12   5   3      408.91      437.28     62.17 o 
  13   5   3      247.56      183.54     70.27 o 
  14   5   3     1088.54     1077.70     88.09 o 
  15   5   3       57.77       11.85     58.21 o 
 -14   6   3      194.97       48.56     94.15 o 
 -13   6   3      128.37      135.09    124.19 o 
 -12   6   3     1454.29     1492.97    212.90 o 
 -11   6   3      170.18      177.58     72.61 o 
 -10   6   3      245.41      269.71     53.30 o 
  -9   6   3      502.97      609.42     66.03 o 
  -8   6   3     2275.25     2319.50    275.58 o 
  -7   6   3      183.72      153.91     43.33 o 
  -6   6   3       27.82       70.55     37.92 o 
  -5   6   3      430.63      403.13     34.25 o 
  -4   6   3     1720.22     1911.28    262.38 o 
  -3   6   3      855.04      966.68     99.42 o 
  -2   6   3       45.29       67.35     41.94 o 
  -1   6   3      344.87      336.94     28.23 o 
   0   6   3     6864.98     6243.32    200.25 o 
   1   6   3       40.20       69.50     27.11 o 
   2   6   3        2.20      -22.78     22.85 o 
   3   6   3     2551.85     2268.51    115.74 o 
   4   6   3     6375.97     6661.46   1010.52 o 
   5   6   3      258.99      271.49     46.53 o 
   6   6   3     1761.07     1899.12    164.60 o 
   7   6   3      451.16      456.42     43.19 o 
   8   6   3       17.28       64.43     60.17 o 
   9   6   3     1026.62     1020.58    110.10 o 
  10   6   3     1296.66     1232.66     94.05 o 
  11   6   3       66.56      142.10     81.22 o 
  12   6   3      423.10      477.22    147.46 o 
  13   6   3      240.84      272.09     77.81 o 
  14   6   3      113.40      198.09     79.85 o 
 -12   7   3       69.37      232.16     88.22 o 
 -11   7   3      543.37      719.97     85.89 o 
 -10   7   3      371.56      585.67    107.84 o 
  -9   7   3       34.96       73.76     50.49 o 
  -8   7   3       59.62       89.01     46.86 o 
  -7   7   3      562.25      848.98    141.26 o 
  -6   7   3     1685.30     1511.03    133.81 o 
  -5   7   3      443.89      415.53     51.84 o 
  -4   7   3      259.65      293.48     40.65 o 
  -2   7   3     2254.66     2237.06    135.27 o 
  -1   7   3      926.03      790.73     56.15 o 
   1   7   3     2361.53     2052.69    122.64 o 
   2   7   3       47.13       87.86     51.53 o 
   3   7   3     1020.57     1419.81    186.78 o 
   4   7   3     3244.05     6280.57   1947.95 o 
   5   7   3     2600.47     3275.86   1196.24 o 
   6   7   3      257.08      457.03    101.07 o 
   8   7   3      628.04      741.25     75.51 o 
   9   7   3      157.75       59.86     56.09 o 
  10   7   3       33.11      101.40     58.78 o 
  11   7   3       97.81      112.91     61.35 o 
  12   7   3        1.80        4.06     62.44 o 
 -10   8   3      771.06      665.32     95.64 o 
  -9   8   3     1716.34     1623.73    125.47 o 
  -8   8   3       34.92       44.48     76.79 o 
  -7   8   3      813.82      838.52     88.33 o 
  -6   8   3      143.15      154.15     63.47 o 
  -5   8   3     1228.60     1238.72    103.01 o 
  -4   8   3       80.26       13.87     62.98 o 
  -3   8   3     1481.26     1545.65    184.97 o 
  -2   8   3      405.20      468.60     63.09 o 
   0   8   3     1573.11     1647.41    110.84 o 
   1   8   3      192.23      252.02     66.06 o 
   2   8   3     1105.20     1313.25     96.42 o 
   3   8   3       25.89      -11.84     47.63 o 
   4   8   3       16.37       59.45    188.77 o 
   5   8   3      331.80     1030.98    222.84 o 
   6   8   3      118.82      241.46     99.15 o 
   7   8   3     1469.33     1681.43    431.81 o 
   8   8   3      436.53      730.28    313.45 o 
   9   8   3      463.64      667.38     88.14 o 
  10   8   3      166.75      241.25     71.33 o 
  -6   9   3      424.18      385.35     86.65 o 
  -5   9   3       43.48       12.03     67.93 o 
  -4   9   3      227.74      241.57     68.03 o 
  -3   9   3       48.45      109.26     61.46 o 
  -2   9   3      266.86      278.38     64.45 o 
  -1   9   3      580.40      685.26    109.71 o 
   0   9   3       28.60      134.14     56.45 o 
   1   9   3      207.84      218.66     61.77 o 
   2   9   3      465.41      415.60    123.20 o 
   3   9   3      305.86      352.48     64.31 o 
   4   9   3       74.30       79.16     88.19 o 
   5   9   3      156.29      493.55   1221.17 o 
   6   9   3     1043.72     1942.60   1929.23 o 
 -16   0   4     1165.08     1132.27    153.04 o 
 -14   0   4      201.30      204.90     91.93 o 
 -12   0   4     3652.10     3900.28    210.96 o 
 -10   0   4     2431.02     2395.67    196.75 o 
  -8   0   4     1547.10     1064.45     89.95 o 
  -6   0   4      586.12      680.19     51.07 o 
  -4   0   4     1747.06     2119.16    120.50 o 
  -2   0   4    43828.33    49885.41   2449.33 o 
   0   0   4    14239.69    16713.50    824.69 o 
   2   0   4    85932.91    92670.13   6616.57 o 
   4   0   4    15283.89    21097.36   1583.51 o 
   6   0   4     1196.25     1077.52     72.36 o 
   8   0   4    31223.02    34363.22   2343.48 o 
  10   0   4     1243.54     1852.21    172.20 o 
  12   0   4    27120.57    39394.35   2695.14 o 
  14   0   4     2275.50     3238.70    280.42 o 
  16   0   4       31.14       43.71    111.09 o 
 -17   1   4      118.57       77.95     91.38 o 
 -16   1   4       99.43       85.45     71.56 o 
 -15   1   4       16.54       22.67     63.49 o 
 -14   1   4     1652.42     1703.89    125.89 o 
 -13   1   4      756.82      583.64     53.07 o 
 -12   1   4      480.39      492.95     47.86 o 
 -11   1   4     1619.54     1682.01    151.95 o 
 -10   1   4      117.00      126.94     27.75 o 
  -9   1   4     6947.11     8506.34    517.19 o 
  -8   1   4     6794.65     7933.45    462.14 o 
  -7   1   4    11022.94    13141.52   1101.44 o 
  -6   1   4     7040.98     6747.69    339.21 o 
  -5   1   4    11034.27    13224.52   1406.91 o 
  -4   1   4     1220.75     1373.80    154.53 o 
  -3   1   4     8368.67     8570.90    678.19 o 
  -2   1   4    19764.53    22619.76    784.62 o 
  -1   1   4    13917.23    15173.50    614.19 o 
   0   1   4       36.44       30.65     10.76 o 
   1   1   4    13813.50    16930.06    834.12 o 
   2   1   4      191.41      201.12     14.56 o 
   3   1   4     8438.58    10203.37    854.72 o 
   4   1   4    15471.31    18758.30   1617.98 o 
   5   1   4     1845.90     2237.68    121.28 o 
   6   1   4      733.66      879.62     55.64 o 
   7   1   4     2163.17     3046.15    362.40 o 
   8   1   4     5622.16     6420.54    690.67 o 
   9   1   4      204.49      253.42     37.89 o 
  10   1   4     1584.91     1919.02    257.72 o 
  11   1   4       10.26       -5.36     52.36 o 
  12   1   4      877.29      941.57     99.15 o 
  13   1   4       99.38       60.73     63.23 o 
  14   1   4      348.43      357.62     75.14 o 
  15   1   4        6.12       13.52     70.36 o 
  16   1   4      718.90      805.04    100.50 o 
  17   1   4       39.28      112.99    126.12 o 
 -17   2   4       41.01      -13.46     75.34 o 
 -16   2   4       16.52       -7.68     51.94 o 
 -15   2   4       51.03       65.46     50.35 o 
 -14   2   4      290.86      480.26     56.52 o 
 -13   2   4      190.97      107.80     44.09 o 
 -12   2   4      173.50      166.47     42.37 o 
 -11   2   4       64.32       28.06     36.25 o 
 -10   2   4     9321.06     9706.80    397.58 o 
  -9   2   4      295.15      303.32     35.32 o 
  -8   2   4     2363.06     2112.31     85.33 o 
  -7   2   4      301.87      328.47     26.28 o 
  -6   2   4     6087.26     6020.81    305.07 o 
  -5   2   4      930.13      837.79     39.92 o 
  -4   2   4    14760.44    13865.57    747.27 o 
  -3   2   4     2624.89     2476.79    159.16 o 
  -2   2   4     9401.54     9401.18    294.77 o 
  -1   2   4    28453.26    26660.94   1076.69 o 
   0   2   4    45330.77    44112.16   1788.60 o 
   1   2   4      368.20      297.69     16.74 o 
   2   2   4     1158.90     1237.99     75.15 o 
   3   2   4       62.29       75.93     11.89 o 
   4   2   4      287.96      292.52     21.05 o 
   5   2   4     5668.02     6966.10    546.30 o 
   6   2   4      218.67      253.60     24.61 o 
   7   2   4      354.23      363.57     27.41 o 
   8   2   4     2248.33     2541.10    308.71 o 
   9   2   4     3797.58     4315.05    474.54 o 
  10   2   4      165.60      178.57     39.02 o 
  11   2   4     3291.72     3805.73    383.71 o 
  12   2   4      720.37     1011.55    144.19 o 
  13   2   4      387.13      392.51    156.07 o 
  14   2   4      177.88      142.54     67.90 o 
  15   2   4     1129.52     1115.78    104.62 o 
  16   2   4       13.78      -98.96     74.55 o 
  17   2   4      488.29      481.93     96.33 o 
 -16   3   4      300.06      335.57     63.42 o 
 -15   3   4       29.38       43.48     53.49 o 
 -14   3   4      118.43      109.67     51.01 o 
 -13   3   4       36.91      -14.73     46.10 o 
 -12   3   4      483.98      535.95     54.61 o 
 -11   3   4     1067.17      913.17     85.20 o 
 -10   3   4     1537.81     1582.28    113.84 o 
  -9   3   4       27.01      -14.42     31.24 o 
  -8   3   4      142.73      134.62     30.51 o 
  -7   3   4     3937.86     3597.39    154.42 o 
  -6   3   4     9621.85     9091.99    386.51 o 
  -5   3   4       12.22       42.96     13.70 o 
  -4   3   4     3366.17     3160.70    103.58 o 
  -3   3   4     2447.45     2303.93     77.17 o 
  -2   3   4       10.79       24.19      9.77 o 
  -1   3   4       23.72       23.68     11.41 o 
   0   3   4      173.10      222.33     14.98 o 
   1   3   4     8285.01     7990.46    279.66 o 
   2   3   4     2657.01     2623.72    124.55 o 
   3   3   4       79.45       73.95     14.24 o 
   4   3   4       45.33       45.03     14.89 o 
   5   3   4    13964.75    14253.29    558.89 o 
   6   3   4    15273.66    15369.16    622.79 o 
   7   3   4      721.36      626.45     42.04 o 
   8   3   4      214.36      234.48     36.82 o 
   9   3   4     4867.67     5205.62    545.54 o 
  10   3   4     1537.85     1662.43    161.46 o 
  11   3   4     1158.56     1254.07    106.26 o 
  12   3   4     1431.30     1532.05    196.99 o 
  13   3   4       51.12       25.48     48.07 o 
  14   3   4      174.03      181.88     55.02 o 
  15   3   4       34.38      -78.50     69.87 o 
  16   3   4     1376.40     1328.48    117.77 o 
 -16   4   4        0.10       46.46     62.48 o 
 -15   4   4     2500.86     2699.24    144.96 o 
 -14   4   4       61.58       13.80     54.25 o 
 -13   4   4     1617.66     1537.76    120.18 o 
 -12   4   4      615.42      706.71     70.05 o 
 -11   4   4     5293.50     5405.27    233.70 o 
 -10   4   4      805.19      732.07     57.05 o 
  -9   4   4      450.06      423.24     44.76 o 
  -8   4   4       17.43       45.31     25.98 o 
  -7   4   4      206.79      213.69     26.55 o 
  -6   4   4      287.26      280.36     27.27 o 
  -5   4   4       41.50       49.17     22.58 o 
  -4   4   4      667.13      666.82     35.92 o 
  -3   4   4    13706.77    12521.14    504.06 o 
  -2   4   4     1066.89     1119.35     47.33 o 
  -1   4   4     2250.23     2580.85     94.98 o 
   0   4   4     3302.97     3394.99    122.44 o 
   1   4   4    14995.12    13686.46    427.15 o 
   2   4   4     2866.96     2747.48    101.07 o 
   3   4   4     3230.01     2886.15    131.11 o 
   4   4   4      406.60      447.75     28.72 o 
   5   4   4     5523.32     5327.79    218.71 o 
   6   4   4      113.59      117.05     24.90 o 
   7   4   4     4008.14     3598.64    154.33 o 
   8   4   4      215.76      231.47     34.19 o 
   9   4   4      144.25      143.11     35.20 o 
  10   4   4      511.07      540.64     49.34 o 
  11   4   4     1427.94     1379.67     82.19 o 
  12   4   4      380.03      394.98     52.58 o 
  13   4   4      498.38      486.44     60.02 o 
  14   4   4      109.45      170.12     55.74 o 
  15   4   4      125.23       97.72     57.76 o 
  16   4   4       89.06      122.71     78.83 o 
 -15   5   4      883.00      930.20    110.56 o 
 -14   5   4      165.47      -11.04     83.20 o 
 -13   5   4        1.59      -39.73     76.77 o 
 -12   5   4        9.01       47.02     73.49 o 
 -11   5   4       85.70      146.11     69.33 o 
 -10   5   4      168.49      150.55     40.44 o 
  -9   5   4       16.14       23.61     31.59 o 
  -8   5   4      490.50      564.15     44.02 o 
  -7   5   4      954.34      943.46     52.19 o 
  -6   5   4       49.16       36.30     23.51 o 
  -5   5   4     1549.26     1419.20     64.41 o 
  -4   5   4     1745.91     1670.90     80.90 o 
  -3   5   4      922.15      816.82     45.97 o 
  -2   5   4        2.73       -8.13     16.79 o 
  -1   5   4      185.75      195.56     19.83 o 
   0   5   4      564.26      528.46     29.54 o 
   1   5   4     2193.39     2012.54     73.85 o 
   2   5   4     1050.65     1062.11     48.95 o 
   3   5   4       20.66       36.45     18.11 o 
   4   5   4      885.53      741.94     45.11 o 
   5   5   4     7796.52     7808.63    317.58 o 
   6   5   4      175.98      173.38     30.31 o 
   7   5   4      745.80      677.80     58.74 o 
   8   5   4     2653.92     2531.48    159.69 o 
   9   5   4     1355.83     1174.90     73.80 o 
  10   5   4      334.69      274.60     48.50 o 
  11   5   4      502.44      494.24     53.29 o 
  12   5   4     1701.28     1510.34    122.69 o 
  13   5   4        5.19       23.88     49.88 o 
  14   5   4     2307.27     2229.08    124.51 o 
  15   5   4      141.46       85.71     58.73 o 
 -13   6   4      321.30      398.18     95.67 o 
 -12   6   4      883.21     1033.89    241.72 o 
 -11   6   4      534.39      477.29     74.56 o 
 -10   6   4      779.97      897.75    161.18 o 
  -9   6   4     1184.86     1231.54    145.99 o 
  -8   6   4      776.45      786.66     93.14 o 
  -7   6   4     1569.46     1544.13     88.99 o 
  -6   6   4     1592.06     1374.65     82.56 o 
  -5   6   4      122.38      161.47     38.78 o 
  -4   6   4     2577.79     2341.69    354.82 o 
  -3   6   4     4642.24     3970.09    294.51 o 
  -2   6   4     4358.14     3813.57    164.91 o 
  -1   6   4      210.37      198.50     40.23 o 
   0   6   4        1.00       39.20     44.15 o 
   1   6   4     3309.96     2735.12    124.23 o 
   2   6   4      765.37      751.86     60.50 o 
   3   6   4        4.55       56.13     35.85 o 
   4   6   4      539.44      434.45     63.97 o 
   5   6   4       81.46      106.14     65.18 o 
   6   6   4      420.97      454.04     47.10 o 
   7   6   4        1.48       25.01     33.41 o 
   8   6   4       41.24      -12.56     21.90 o 
   9   6   4     2068.24     2125.57    107.50 o 
  10   6   4      382.80      486.69     51.81 o 
  11   6   4      256.41      238.72     47.89 o 
  12   6   4      177.21      157.35     76.51 o 
  13   6   4      950.99     1022.66    149.44 o 
 -12   7   4      782.01      982.51    123.04 o 
 -11   7   4      486.28      611.15     89.25 o 
 -10   7   4      448.77      492.83     91.64 o 
  -9   7   4        0.01       -8.52     48.21 o 
  -8   7   4      374.72      312.10     71.10 o 
  -7   7   4     2639.82     2651.61    266.39 o 
  -6   7   4       27.37       51.42     62.54 o 
  -5   7   4        7.93      130.82    120.94 o 
  -4   7   4      367.33      399.65     60.35 o 
  -3   7   4     2738.66     2429.30    146.04 o 
  -2   7   4      228.17      266.22     62.43 o 
  -1   7   4      580.67      706.64     88.37 o 
   0   7   4     2579.59     2356.66    137.28 o 
   1   7   4       83.80       98.43     52.41 o 
   2   7   4     1747.17     1607.16    219.48 o 
   3   7   4     2291.38     2149.98    175.39 o 
   4   7   4      962.03      795.69     90.72 o 
   5   7   4      744.40     1403.78    171.21 o 
   6   7   4       47.55      218.75     61.38 o 
   7   7   4     3738.23     3963.23    739.27 o 
   8   7   4      113.42      165.29     73.99 o 
   9   7   4       69.91       62.12     58.27 o 
  10   7   4        4.41       19.62     58.90 o 
  11   7   4        1.68       15.26     60.20 o 
  12   7   4       44.74       68.36     64.40 o 
  -9   8   4       43.62        2.64     88.96 o 
  -8   8   4      583.88      539.61     83.66 o 
  -7   8   4      391.17      440.82     81.09 o 
  -6   8   4       25.20       -4.53     60.29 o 
  -5   8   4      705.37      659.61     96.23 o 
  -4   8   4        9.32       98.15     55.95 o 
  -3   8   4      156.32      229.01     74.21 o 
  -2   8   4       14.51       23.82     48.02 o 
  -1   8   4     2285.33     2154.12    206.66 o 
   0   8   4      702.02      730.40     92.37 o 
   1   8   4       32.37       89.84     48.38 o 
   2   8   4      621.68      952.15    311.14 o 
   3   8   4      806.43      677.35     69.84 o 
   4   8   4     1157.65     1181.37    137.29 o 
   5   8   4      621.51     1175.10    977.19 o 
   6   8   4      391.45      629.85    328.48 o 
   7   8   4        2.73       77.12    129.09 o 
   8   8   4      978.94     1125.53    315.44 o 
   9   8   4      693.79      800.42    189.65 o 
  -6   9   4       32.56       97.82     68.33 o 
  -5   9   4     2063.57     1957.17    140.14 o 
  -4   9   4      224.22      364.10     90.61 o 
  -3   9   4      220.35      253.16     71.07 o 
  -2   9   4     1049.39     1058.33     94.47 o 
  -1   9   4      554.50      605.34     75.31 o 
   0   9   4      560.29      534.90     72.23 o 
   1   9   4      394.35      365.36     66.82 o 
   2   9   4      671.97      596.99     75.20 o 
   3   9   4      369.18      377.72     89.73 o 
   4   9   4      652.21      574.94    111.09 o 
   5   9   4      336.31      350.67    101.51 o 
   6   9   4     1190.48     1974.10   2752.28 o 
 -17   0   5       37.89       29.84    106.25 o 
 -15   0   5      301.94      170.88     96.56 o 
 -13   0   5     3794.66     3413.87    271.18 o 
 -11   0   5       36.80       43.47     16.19 o 
  -9   0   5    10013.94     8670.41    962.66 o 
  -7   0   5    12643.68    14920.09   1476.72 o 
  -5   0   5     3156.32     4332.04    485.87 o 
  -3   0   5    20424.66    22068.75   1087.94 o 
  -1   0   5      312.19      282.18     23.89 o 
   1   0   5     5207.20     5559.35    277.70 o 
   3   0   5       72.12       61.69     12.79 o 
   5   0   5       54.61       58.46     16.32 o 
   7   0   5     3955.33     4366.54    225.96 o 
   9   0   5     1045.46      915.15    102.50 o 
  11   0   5     3231.93     3407.82    271.07 o 
  13   0   5      554.47      515.60    104.60 o 
  15   0   5     1264.93     1295.11    158.43 o 
  17   0   5      469.62      534.65    135.31 o 
 -17   1   5     1125.99     1239.28    282.46 o 
 -16   1   5      234.12      217.54     73.00 o 
 -15   1   5      228.68      125.83     64.60 o 
 -14   1   5      231.03      175.56     57.50 o 
 -13   1   5       46.00       40.31     38.04 o 
 -12   1   5       60.20       27.59     35.06 o 
 -11   1   5      612.19      581.41     46.28 o 
 -10   1   5      137.89      122.19     27.84 o 
  -9   1   5     4304.89     4333.33    261.75 o 
  -8   1   5      116.00      122.71     23.48 o 
  -7   1   5      906.68      974.93     62.09 o 
  -6   1   5       26.28        1.62     17.02 o 
  -5   1   5    25914.26    25066.64    890.26 o 
  -4   1   5      741.91      735.43    123.53 o 
  -3   1   5      394.19      433.75     28.63 o 
  -2   1   5     4209.33     4486.82    159.08 o 
  -1   1   5      758.34      682.97     37.84 o 
   0   1   5     7449.83     7579.74    311.20 o 
   1   1   5    18345.36    19433.88    606.47 o 
   2   1   5     6060.24     6531.79    206.29 o 
   3   1   5     4218.00     4654.04    231.24 o 
   4   1   5     3035.04     3033.07    149.25 o 
   5   1   5     4652.52     4926.69    235.57 o 
   6   1   5    18497.16    21116.20    993.97 o 
   7   1   5     6283.51     7299.99    475.79 o 
   8   1   5     3915.62     4098.23    398.84 o 
   9   1   5      297.29      304.31     39.33 o 
  10   1   5     2971.13     3358.98    360.08 o 
  11   1   5     3266.05     3734.70    231.61 o 
  12   1   5      121.73      182.47     61.08 o 
  13   1   5     3937.46     3740.69    212.63 o 
  14   1   5      137.16       34.57     64.90 o 
  15   1   5       25.79      -36.35     68.73 o 
  16   1   5      206.54      256.43     83.64 o 
  17   1   5      626.49      700.27    209.02 o 
 -17   2   5       17.93      117.38     75.10 o 
 -16   2   5      650.34      557.63     63.24 o 
 -15   2   5       83.89       44.26     48.42 o 
 -14   2   5     1277.52     1228.74     78.77 o 
 -13   2   5     1719.00     1452.55     86.15 o 
 -12   2   5      288.82      337.60     43.48 o 
 -11   2   5      459.14      456.79     55.22 o 
 -10   2   5     2678.16     2150.09    117.54 o 
  -9   2   5     5999.73     5742.41    239.16 o 
  -8   2   5       76.80       62.02     23.06 o 
  -7   2   5       39.44        9.14     19.55 o 
  -6   2   5      274.57      232.99     31.24 o 
  -5   2   5     2779.61     2707.18    137.02 o 
  -4   2   5       49.49       67.24     19.72 o 
  -3   2   5      400.10      501.78     84.38 o 
  -2   2   5      365.77      292.03     27.31 o 
  -1   2   5    24156.26    22674.22    922.06 o 
   0   2   5      100.74      116.96     17.28 o 
   1   2   5      276.07      292.85     22.55 o 
   2   2   5     4025.49     4221.66    178.57 o 
   3   2   5    22615.39    23434.93   1372.59 o 
   4   2   5      269.69      277.50     18.89 o 
   5   2   5    10488.74    11731.88    662.60 o 
   6   2   5      158.95      175.82     22.93 o 
   7   2   5     2047.70     1979.22    136.08 o 
   8   2   5      315.97      294.29     27.42 o 
   9   2   5    12382.75    14065.62   1529.67 o 
  10   2   5     2955.51     3417.22    366.93 o 
  11   2   5      476.21      521.14     85.10 o 
  12   2   5       39.70        9.47     44.01 o 
  13   2   5     1219.64     1337.75    124.69 o 
  14   2   5      295.16      195.00     66.82 o 
  15   2   5       58.27       98.31     80.37 o 
  16   2   5        9.79       62.53     75.97 o 
  17   2   5       15.84      -21.40     78.43 o 
 -16   3   5       26.31        4.67     54.47 o 
 -15   3   5      150.17       82.29     52.26 o 
 -14   3   5       24.99       55.48     47.75 o 
 -13   3   5      629.30      513.12     54.96 o 
 -12   3   5      818.70      716.60     58.05 o 
 -11   3   5     1334.93     1054.48     68.72 o 
 -10   3   5     1731.00     1500.05     83.21 o 
  -9   3   5       90.31       84.27     31.04 o 
  -8   3   5      456.99      448.86     56.58 o 
  -7   3   5     5917.29     5346.02    221.94 o 
  -6   3   5     5752.77     5159.78    186.04 o 
  -5   3   5     1060.82      910.58     44.20 o 
  -4   3   5       16.31       40.24     12.46 o 
  -3   3   5     7275.79     6617.19    228.51 o 
  -2   3   5      654.13      567.12     29.67 o 
  -1   3   5       32.96       11.05     20.80 o 
   0   3   5     1717.07     1604.76     75.11 o 
   1   3   5     1337.60     1389.57     55.79 o 
   2   3   5      739.19      756.26     41.22 o 
   3   3   5     7326.39     7803.86    331.76 o 
   4   3   5       49.10       59.15     17.78 o 
   5   3   5      889.50      884.22     44.04 o 
   6   3   5     1661.01     1488.90     79.93 o 
   7   3   5     1622.92     1469.29    121.77 o 
   8   3   5      186.79      191.17     32.07 o 
   9   3   5      668.80      642.55     49.16 o 
  10   3   5       52.74        6.30     35.09 o 
  11   3   5        3.23        5.24     38.35 o 
  12   3   5       91.32       82.98     44.45 o 
  13   3   5       19.36      -17.89     46.47 o 
  14   3   5      626.09      684.40     68.54 o 
  15   3   5      206.96      258.51     75.04 o 
  16   3   5      222.87      270.32     96.34 o 
 -15   4   5       45.02      126.90     78.30 o 
 -14   4   5      109.68       78.39     72.96 o 
 -13   4   5      288.62      295.07     54.71 o 
 -12   4   5      780.41      810.69     64.89 o 
 -11   4   5     1461.55     1336.63     83.61 o 
 -10   4   5       64.26       69.19     37.92 o 
  -9   4   5      425.89      441.04     44.35 o 
  -8   4   5     3641.79     3366.58    149.29 o 
  -7   4   5     3834.04     3553.10    146.97 o 
  -6   4   5     9996.67     8904.63    356.45 o 
  -5   4   5     1100.57     1094.20     50.03 o 
  -4   4   5     4418.83     4065.14    132.50 o 
  -3   4   5     2309.70     2029.98     70.55 o 
  -2   4   5    37682.13    33296.84   1038.79 o 
  -1   4   5      311.90      320.94     36.82 o 
   0   4   5       78.94       59.75     12.56 o 
   1   4   5      542.15      442.85     22.21 o 
   2   4   5     7204.74     7032.78    273.09 o 
   3   4   5     2230.84     2405.40     91.01 o 
   4   4   5       31.96       27.00     17.96 o 
   5   4   5       20.96       38.68     23.99 o 
   6   4   5      102.96       80.90     25.90 o 
   7   4   5      799.84      785.64     48.64 o 
   8   4   5       38.16       20.31     29.43 o 
   9   4   5      268.91      220.99     37.69 o 
  10   4   5     3431.35     3310.36    267.34 o 
  11   4   5      909.57      914.01    113.39 o 
  12   4   5      699.62      643.40     59.31 o 
  13   4   5       72.08       35.58     47.92 o 
  14   4   5     2128.83     2239.22    246.66 o 
  15   4   5       44.63       31.17     56.40 o 
 -14   5   5        0.13      -53.56     80.84 o 
 -13   5   5      643.36      659.75     93.42 o 
 -12   5   5     1032.06      847.28     95.52 o 
 -11   5   5      624.14      499.56     79.49 o 
 -10   5   5     1729.92     1735.03    131.25 o 
  -9   5   5     1051.04     1095.19     74.35 o 
  -8   5   5      243.07      254.32     41.81 o 
  -7   5   5        1.13        8.66     33.33 o 
  -6   5   5     5339.23     4891.56    210.82 o 
  -5   5   5     1307.75     1209.01     67.62 o 
  -4   5   5        0.46       19.02     23.84 o 
  -3   5   5       57.81       86.62     23.62 o 
  -2   5   5      865.50      729.96     44.60 o 
  -1   5   5       59.84       65.01     21.67 o 
   0   5   5      553.00      482.66     44.25 o 
   1   5   5       44.61       53.57     24.87 o 
   2   5   5     3346.77     3177.99    138.67 o 
   3   5   5      123.26      116.12     25.42 o 
   4   5   5      369.56      358.48     41.16 o 
   5   5   5     1046.95     1134.50     64.15 o 
   6   5   5     4634.64     4298.09    181.86 o 
   7   5   5      143.95      129.07     48.98 o 
   8   5   5       18.59      -24.35     27.77 o 
   9   5   5      650.35      631.10     50.73 o 
  10   5   5        3.89      -32.48     36.97 o 
  11   5   5        9.03       -7.13     40.89 o 
  12   5   5       71.46       74.91     46.34 o 
  13   5   5       88.24       16.79     55.37 o 
  14   5   5      622.32      457.73     77.43 o 
 -13   6   5      177.41      112.27    118.52 o 
 -12   6   5       49.58      -37.73     79.75 o 
 -11   6   5      433.75      433.92     85.28 o 
 -10   6   5      775.04      888.43    121.51 o 
  -9   6   5       21.37       -5.07     42.96 o 
  -8   6   5      280.17      293.58     47.17 o 
  -7   6   5      963.47      989.20     65.12 o 
  -6   6   5      311.01      356.06     71.23 o 
  -5   6   5       49.86       47.00     46.29 o 
  -4   6   5      806.84      727.98     82.02 o 
  -3   6   5     1115.95      845.35     89.07 o 
  -2   6   5     1789.78     1507.16    130.91 o 
  -1   6   5        2.52       16.06     36.11 o 
   0   6   5     2476.22     2175.29    105.13 o 
   1   6   5     5189.18     4899.51    209.01 o 
   2   6   5      714.92      652.95     57.63 o 
   3   6   5     2999.92     2636.48    148.73 o 
   4   6   5       26.15       27.94     63.31 o 
   5   6   5    10707.35    11864.62   1890.86 o 
   6   6   5     1892.10     1886.44    212.99 o 
   7   6   5     3107.30     2957.85    392.29 o 
   8   6   5        5.75      -39.71     45.36 o 
   9   6   5      922.79      919.81     79.53 o 
  10   6   5      658.02      722.12     72.86 o 
  11   6   5      774.90      768.90     77.38 o 
  12   6   5      157.37      175.67     60.94 o 
  13   6   5        0.09       49.64     62.43 o 
 -11   7   5       33.23       79.51    210.73 o 
 -10   7   5      147.72       75.78     79.89 o 
  -9   7   5        1.94      -31.19     70.20 o 
  -8   7   5      903.39      896.96    143.68 o 
  -7   7   5     1130.60     1536.05    704.70 o 
  -6   7   5      264.01      361.63     65.78 o 
  -5   7   5      620.21      531.09     86.26 o 
  -4   7   5     1564.55     1453.03    112.19 o 
  -3   7   5     2593.52     3362.14   1260.21 o 
  -2   7   5      462.57      423.65     56.45 o 
  -1   7   5     2622.46     2438.19    142.45 o 
   0   7   5     1030.26      890.93     96.12 o 
   1   7   5     1713.13     1522.47    103.81 o 
   2   7   5     2563.96     2586.09    285.65 o 
   3   7   5      787.23     1098.19    457.52 o 
   4   7   5        0.46       18.56     43.04 o 
   5   7   5        0.08       30.41     65.13 o 
   6   7   5     1646.11     2040.03    537.45 o 
   7   7   5       95.87      108.23     91.49 o 
   8   7   5       14.22      -54.39     56.27 o 
   9   7   5      250.11      379.29     98.98 o 
  10   7   5      135.85      177.93     64.15 o 
  11   7   5      255.01      310.66     68.86 o 
  -9   8   5      845.95      740.91     94.99 o 
  -8   8   5       10.99      145.91     71.82 o 
  -7   8   5     1275.01     1095.96    200.93 o 
  -6   8   5       16.80       60.74     61.63 o 
  -5   8   5      472.75      489.95     72.19 o 
  -4   8   5      268.27      280.00     61.98 o 
  -3   8   5      683.71      651.96     73.56 o 
  -2   8   5      259.98      211.89     60.89 o 
  -1   8   5       45.11      143.27     74.87 o 
   0   8   5     2180.67     1904.90    239.25 o 
   1   8   5       13.34       41.37     49.42 o 
   2   8   5      396.83      450.53     63.09 o 
   3   8   5       13.61       39.46     52.19 o 
   5   8   5      457.03      884.23    965.91 o 
   6   8   5       67.75       52.42     78.34 o 
   7   8   5        1.08       36.67     71.39 o 
   8   8   5      151.56      338.99     76.32 o 
   9   8   5        9.42       45.91     71.89 o 
  -5   9   5      320.44      382.82     98.43 o 
  -4   9   5      519.05      438.03     74.23 o 
  -3   9   5      143.46      138.00     72.23 o 
  -2   9   5      145.71      210.11     64.91 o 
  -1   9   5      212.06      235.72     65.07 o 
   0   9   5      334.76      400.87     69.58 o 
   1   9   5       96.47      137.96     62.45 o 
   2   9   5      174.00      244.68     64.46 o 
   3   9   5       27.20      122.31     61.44 o 
   4   9   5     1679.01     1654.36    182.11 o 
   5   9   5       14.09      -24.11     92.92 o 
 -16   0   6     1580.90     1366.67    156.89 o 
 -14   0   6       67.52       69.14     77.18 o 
 -12   0   6     7351.39     6150.63    444.03 o 
 -10   0   6      631.91      532.79    123.37 o 
  -8   0   6     6348.06     6343.53    586.50 o 
  -6   0   6     3151.10     3429.16    339.93 o 
  -4   0   6     8520.49     8482.11    424.43 o 
  -2   0   6     6758.31     6349.39    317.06 o 
   0   0   6    27956.19    27158.76   1338.83 o 
   2   0   6     1947.66     2026.40     87.51 o 
   4   0   6    62353.13    66038.25   2654.94 o 
   6   0   6    19421.98    19660.45    973.60 o 
   8   0   6     1698.14     1681.57    105.66 o 
  10   0   6     3979.31     3979.24    302.11 o 
  12   0   6      780.80      780.28    111.09 o 
  14   0   6      656.38      565.25    113.95 o 
  16   0   6       58.60      111.20    109.66 o 
 -17   1   6      124.93       72.81     73.81 o 
 -16   1   6     1963.53     1707.83    222.79 o 
 -15   1   6        5.51      -19.20     59.36 o 
 -14   1   6        2.17      -59.10     41.08 o 
 -13   1   6      227.61      155.21     40.66 o 
 -12   1   6      318.27      255.61     40.50 o 
 -11   1   6        3.10      -10.57     31.49 o 
 -10   1   6      630.69      518.06     44.67 o 
  -9   1   6       66.23       67.59     25.54 o 
  -8   1   6     4629.35     4839.33    370.73 o 
  -7   1   6       82.70       87.99     22.15 o 
  -6   1   6      249.04      189.53     24.56 o 
  -5   1   6        0.95       -2.39     15.11 o 
  -4   1   6     9183.43     9277.22    434.35 o 
  -3   1   6      415.14      451.64     25.47 o 
  -2   1   6      144.35      158.69     13.04 o 
  -1   1   6       26.48       28.51      8.72 o 
   0   1   6        4.70       11.03      8.51 o 
   1   1   6     1213.78     1214.14     74.71 o 
   2   1   6     2228.49     2240.96     75.76 o 
   3   1   6       14.55       17.35     12.98 o 
   4   1   6    20160.39    20693.29    633.11 o 
   5   1   6       97.44      132.53     18.90 o 
   6   1   6       93.27       54.53     17.42 o 
   7   1   6       84.16       59.97     21.01 o 
   8   1   6     9124.22     9678.13    481.91 o 
   9   1   6     2424.06     2373.58    113.14 o 
  10   1   6     4674.48     4550.61    197.07 o 
  11   1   6     5223.44     5289.32    247.52 o 
  12   1   6     2197.00     2168.60    140.04 o 
  13   1   6      744.07      592.57     76.05 o 
  14   1   6     1233.20     1225.86    103.83 o 
  15   1   6     1420.44     1449.14    117.33 o 
  16   1   6      191.29      109.02     76.01 o 
  17   1   6      460.32      441.62     92.06 o 
 -16   2   6       13.87       23.85     50.53 o 
 -15   2   6       34.84       -0.98     45.88 o 
 -14   2   6      219.41      169.92     45.20 o 
 -13   2   6        2.64      -55.44     36.96 o 
 -12   2   6     1194.67     1005.19     86.73 o 
 -11   2   6     1724.79     1524.33    113.07 o 
 -10   2   6     1227.81      943.41    102.84 o 
  -9   2   6     1432.28     1145.21    104.88 o 
  -8   2   6     4818.87     4534.29    166.33 o 
  -7   2   6    10152.54     8983.93    417.23 o 
  -6   2   6       36.02       40.46     19.39 o 
  -5   2   6    11607.63    10478.34    534.56 o 
  -4   2   6     3142.46     3227.16    221.48 o 
  -3   2   6     2043.53     1790.88    229.12 o 
  -2   2   6     3339.71     3537.20    150.75 o 
  -1   2   6    12073.97    11473.82    469.91 o 
   0   2   6     9715.56     9335.18    383.59 o 
   1   2   6     3193.04     3287.22    141.03 o 
   2   2   6      610.32      558.48     26.41 o 
   3   2   6     6744.94     7055.69    334.94 o 
   4   2   6       88.25       84.86     15.85 o 
   5   2   6     2093.88     2131.49    129.69 o 
   6   2   6      636.49      774.07     43.71 o 
   7   2   6      521.16      460.14     42.26 o 
   8   2   6     2092.50     2068.55     87.52 o 
   9   2   6      313.64      246.95     37.31 o 
  10   2   6     4027.31     4139.87    307.60 o 
  11   2   6     6459.89     6805.68    667.10 o 
  12   2   6     1449.41     1487.69    174.46 o 
  13   2   6       15.91      -17.94     45.53 o 
  14   2   6      543.41      500.83     75.66 o 
  15   2   6      325.99      281.70     73.90 o 
  16   2   6      644.19      751.69    105.97 o 
 -16   3   6       33.75      -11.57     69.51 o 
 -15   3   6      657.38      661.44     63.54 o 
 -14   3   6      610.93      495.02     56.08 o 
 -13   3   6     1325.78     1112.10    100.28 o 
 -12   3   6      240.71      186.59     42.42 o 
 -11   3   6     1548.78     1346.02    112.97 o 
 -10   3   6      866.55      845.25     55.05 o 
  -9   3   6    10013.10     9072.25    559.71 o 
  -8   3   6    13752.54    12330.69    808.66 o 
  -7   3   6        7.99       22.29     23.21 o 
  -6   3   6       27.84       23.87     18.51 o 
  -5   3   6     7420.47     6181.61    261.69 o 
  -4   3   6    21696.18    19667.30    686.90 o 
  -3   3   6     4392.69     3947.77    168.31 o 
  -2   3   6     8177.02     7226.96    363.11 o 
  -1   3   6      634.95      525.15     33.96 o 
   0   3   6     9476.83     9304.55    383.02 o 
   1   3   6      598.54      473.14     48.98 o 
   2   3   6    11187.27    10946.25    354.50 o 
   3   3   6    10773.54    10550.29    426.19 o 
   4   3   6     2365.41     2447.55     93.17 o 
   5   3   6      309.47      318.99     25.27 o 
   6   3   6     4418.07     4175.92    153.07 o 
   7   3   6     7352.33     6701.94    358.16 o 
   8   3   6       19.41       17.52     25.89 o 
   9   3   6        6.94       22.46     31.47 o 
  10   3   6      144.17      135.93     37.50 o 
  11   3   6       31.31        7.43     37.79 o 
  12   3   6      813.35      832.15     64.30 o 
  13   3   6      153.66      140.20     49.26 o 
  14   3   6      792.59      748.83     68.31 o 
  15   3   6      560.27      594.30     79.72 o 
  16   3   6      194.36      160.72     75.52 o 
 -15   4   6       60.50      -32.52     75.51 o 
 -14   4   6       21.22      -25.97     68.83 o 
 -13   4   6     1790.26     1649.38    176.33 o 
 -12   4   6      537.60      514.30    103.66 o 
 -11   4   6       84.71       86.79     82.08 o 
 -10   4   6      968.58      838.52     83.35 o 
  -9   4   6     1161.10      941.48     79.47 o 
  -8   4   6     1014.66      923.81     74.17 o 
  -7   4   6       18.30      -55.96     37.31 o 
  -6   4   6       22.16       -5.10     35.51 o 
  -5   4   6      314.78      298.77     48.93 o 
  -4   4   6      633.57      557.20     31.69 o 
  -3   4   6      129.31      148.98     19.60 o 
  -2   4   6    22632.53    20750.58    730.44 o 
  -1   4   6     9163.43     7355.04    749.61 o 
   0   4   6      392.58      362.29     54.72 o 
   1   4   6     6045.90     5631.37    249.03 o 
   2   4   6     5808.70     5472.94    194.75 o 
   3   4   6     1215.98     1216.11     53.65 o 
   4   4   6      264.89      302.85     24.81 o 
   5   4   6     2014.95     1961.67     78.98 o 
   6   4   6      472.76      539.85     39.57 o 
   7   4   6     6350.22     5843.92    242.14 o 
   8   4   6     1114.17      958.92     60.27 o 
   9   4   6      639.93      460.48    115.71 o 
  10   4   6      953.52      881.85     60.36 o 
  11   4   6     2546.88     2500.19    151.65 o 
  12   4   6     1220.18     1033.04     71.87 o 
  13   4   6      572.84      520.06     82.12 o 
  14   4   6      159.65      149.73     54.64 o 
  15   4   6      480.07      553.07     68.43 o 
 -14   5   6      145.47      185.06     83.35 o 
 -13   5   6      357.39      282.65    177.76 o 
 -12   5   6       31.97      -38.48     68.44 o 
 -11   5   6      298.74      214.88     69.98 o 
 -10   5   6      932.87      901.93     87.60 o 
  -9   5   6      383.23      324.35     63.61 o 
  -8   5   6      153.13      170.16     53.57 o 
  -7   5   6      180.04      177.97     35.25 o 
  -6   5   6     6258.60     5908.05    250.93 o 
  -5   5   6     1755.81     1684.57    133.39 o 
  -4   5   6     1346.14     1041.48     75.99 o 
  -3   5   6     2757.47     2413.02    137.96 o 
  -2   5   6     6910.67     6154.63    315.18 o 
  -1   5   6     1841.37     1797.24    122.93 o 
   0   5   6     5984.20     5600.66    287.32 o 
   1   5   6     1867.28     1599.32     81.43 o 
   2   5   6     1091.26     1009.91    124.44 o 
   3   5   6    13396.82    12787.97    540.02 o 
   4   5   6     7533.78     7010.99    580.83 o 
   5   5   6      938.52      953.63     73.27 o 
   6   5   6      477.05      502.79     54.33 o 
   7   5   6     4564.86     4253.86    224.97 o 
   8   5   6     1150.78     1052.18     80.73 o 
   9   5   6      402.43      306.24     52.38 o 
  10   5   6       32.22        6.56     45.15 o 
  11   5   6      270.31      176.66     52.18 o 
  12   5   6       15.11      -20.66     43.50 o 
  13   5   6       42.91       37.17     49.01 o 
  14   5   6        5.60      -19.27     51.22 o 
 -13   6   6      516.43      493.99    113.46 o 
 -12   6   6      256.16      183.83     83.25 o 
 -11   6   6     1056.37      888.55    141.75 o 
 -10   6   6      830.42      771.61     90.94 o 
  -9   6   6      169.63      112.02     66.28 o 
  -8   6   6        1.04       55.41     60.78 o 
  -7   6   6      190.18      232.39     58.12 o 
  -6   6   6       84.54       97.21     50.76 o 
  -5   6   6     2128.38     1858.98    124.08 o 
  -4   6   6       79.78      100.58     44.29 o 
  -3   6   6      889.03      836.75     69.63 o 
  -2   6   6       93.64       97.66     50.21 o 
  -1   6   6     5005.62     4685.19    246.80 o 
   0   6   6       74.36       68.59     49.93 o 
   1   6   6       24.17      105.27     49.12 o 
   2   6   6     1002.62      971.58    132.18 o 
   3   6   6     1594.72     1590.01    188.38 o 
   4   6   6      792.56      758.37     67.82 o 
   5   6   6     1143.26     1752.62    122.22 o 
   6   6   6      493.77      603.16     67.59 o 
   7   6   6      830.45      855.31     75.75 o 
   8   6   6      113.70      113.44     50.36 o 
   9   6   6      397.00      354.19     60.93 o 
  10   6   6      200.93      206.97    106.69 o 
  11   6   6      570.03      574.68     70.87 o 
  12   6   6      411.94      347.05     68.21 o 
  13   6   6       19.38      -16.37     60.84 o 
 -11   7   6      126.04       40.70     86.98 o 
 -10   7   6      112.59       72.38     78.64 o 
  -9   7   6      655.34      574.23    123.31 o 
  -8   7   6       76.30      116.57    121.55 o 
  -7   7   6     1121.35     1163.01    152.16 o 
  -6   7   6      401.68      370.78     66.20 o 
  -5   7   6      729.62      765.60     78.19 o 
  -4   7   6      103.76      132.34     64.30 o 
  -3   7   6     1021.01      845.90     96.45 o 
  -2   7   6     1682.45     1639.04    112.90 o 
  -1   7   6       51.67       41.73     57.14 o 
   0   7   6       59.00       69.64     46.95 o 
   1   7   6      424.38      410.15    112.80 o 
   2   7   6        0.90       -7.20     84.89 o 
   3   7   6      276.52      316.20    130.52 o 
   4   7   6      133.77      183.72     51.25 o 
   5   7   6      560.37     1010.40    522.04 o 
   6   7   6      345.43      489.74    141.09 o 
   7   7   6       69.38       31.86     62.16 o 
   8   7   6      631.88      736.63     79.65 o 
   9   7   6     1005.94     1114.56    185.52 o 
  10   7   6      930.84     1053.39    113.73 o 
  11   7   6      234.99      282.01     68.61 o 
  -8   8   6     1026.54     1059.25    104.50 o 
  -7   8   6       25.27       83.30    174.40 o 
  -6   8   6      319.94      351.16     73.37 o 
  -5   8   6       42.10       29.56     60.57 o 
  -4   8   6        3.12      164.96     60.14 o 
  -3   8   6      845.46      917.29    148.14 o 
  -2   8   6      364.59      348.40     62.00 o 
  -1   8   6      205.50      209.64     58.72 o 
   0   8   6     1092.59     1162.66    107.24 o 
   1   8   6     1360.86     1424.89    105.16 o 
   2   8   6     2084.48     1909.24    128.09 o 
   3   8   6      258.95      192.30     58.57 o 
   4   8   6      930.53      841.38    125.51 o 
   5   8   6       74.23      116.39     90.74 o 
   6   8   6      300.60      607.60    486.09 o 
   7   8   6       59.50       88.19     78.32 o 
   8   8   6      835.17     1144.75    729.80 o 
  -4   9   6       12.82       90.25    109.16 o 
  -3   9   6      142.56      138.02     68.48 o 
  -2   9   6       82.01       56.04     63.70 o 
  -1   9   6       93.01      163.37     65.75 o 
   0   9   6       69.54      107.70     74.48 o 
   1   9   6      720.87      747.63     84.44 o 
   2   9   6        6.63       24.77     60.69 o 
   3   9   6      109.79       77.13     63.01 o 
   4   9   6       30.99      241.01    105.59 o 
 -17   0   7        5.71      -54.83     96.12 o 
 -15   0   7       51.48        8.15     80.70 o 
 -13   0   7     1363.82     1177.63    124.85 o 
 -11   0   7     1651.26     1481.36    101.94 o 
  -9   0   7     2387.26     2387.34    143.68 o 
  -7   0   7       43.93       54.25     31.91 o 
  -5   0   7     3138.21     3071.35    163.67 o 
  -3   0   7     8409.52     7522.37    376.28 o 
  -1   0   7     1453.40     1369.02     77.48 o 
   1   0   7    26381.28    25754.57   1040.11 o 
   3   0   7     6247.16     6448.31    282.90 o 
   5   0   7    25234.48    27434.49   1108.44 o 
   7   0   7      625.05      512.64     60.96 o 
   9   0   7     1499.28     1487.75    100.67 o 
  11   0   7      237.92      358.16     81.47 o 
  13   0   7     2149.47     2050.50    194.33 o 
  15   0   7      497.86      517.58    116.82 o 
 -16   1   7       87.47      134.38     63.98 o 
 -15   1   7      536.36      485.89     69.70 o 
 -14   1   7      846.84      656.43     92.43 o 
 -13   1   7      248.55      215.21     41.55 o 
 -12   1   7     2367.70     1984.85    100.22 o 
 -11   1   7     1336.86     1040.64     65.66 o 
 -10   1   7      936.81      777.78     46.51 o 
  -9   1   7      287.79      255.44     30.71 o 
  -8   1   7     3735.36     2936.81    328.90 o 
  -7   1   7    18489.66    13350.77   2474.51 o 
  -6   1   7     1496.81     1466.68     77.13 o 
  -5   1   7       86.45       81.06     18.99 o 
  -4   1   7     2000.13     1898.92     75.29 o 
  -3   1   7    13728.56    13061.12    457.37 o 
  -2   1   7      990.59      904.94     40.74 o 
  -1   1   7     1513.00     1399.16     56.44 o 
   0   1   7      396.53      456.96     30.16 o 
   1   1   7      192.42      226.99     16.84 o 
   2   1   7      142.44      132.51     12.68 o 
   3   1   7     2738.46     2673.11    114.02 o 
   4   1   7     3245.50     3299.77     99.29 o 
   5   1   7     6772.47     6657.39    194.13 o 
   6   1   7      217.87      235.09     23.72 o 
   7   1   7      868.45      873.59     40.83 o 
   8   1   7      811.59      698.15     40.18 o 
   9   1   7     2662.03     2622.32    105.45 o 
  10   1   7      188.25      205.92     39.55 o 
  11   1   7      732.45      722.57     57.62 o 
  12   1   7      235.76      173.82     59.23 o 
  13   1   7      270.80      191.95     61.22 o 
  14   1   7       17.29      -64.18     58.35 o 
  15   1   7      259.02      238.39     74.70 o 
  16   1   7        1.13       15.79     69.15 o 
 -16   2   7      534.47      361.26     58.00 o 
 -15   2   7     1598.98     1347.54     84.39 o 
 -14   2   7        9.92       69.83     42.33 o 
 -13   2   7       15.33        4.56     38.24 o 
 -12   2   7      460.41      355.71     43.21 o 
 -11   2   7     5363.71     4663.27    316.26 o 
 -10   2   7       45.43       39.22     29.77 o 
  -9   2   7     2805.14     2588.74    218.63 o 
  -8   2   7     2487.95     2161.75    140.26 o 
  -7   2   7     2964.90     2594.64    145.92 o 
  -6   2   7       18.07       25.40     19.20 o 
  -5   2   7     3762.96     3379.76    175.59 o 
  -4   2   7     1251.30     1049.88    129.26 o 
  -3   2   7      462.83      397.91     30.51 o 
  -2   2   7    12420.19    12593.84    515.40 o 
  -1   2   7    22101.56    23208.80    944.72 o 
   0   2   7       41.65       41.58     19.90 o 
   1   2   7    10708.50    11103.96    455.61 o 
   2   2   7     2594.34     2729.58     91.73 o 
   3   2   7       37.53       52.29     15.61 o 
   4   2   7     5607.62     5887.51    246.78 o 
   5   2   7       45.36        4.66     17.03 o 
   6   2   7     1214.95     1062.56     46.37 o 
   7   2   7     2485.96     2197.11    134.52 o 
   8   2   7    10596.40     9937.56    402.89 o 
   9   2   7      300.06      277.69     31.08 o 
  10   2   7     3492.59     3272.53    161.21 o 
  11   2   7     5724.57     5511.74    602.57 o 
  12   2   7     2847.10     2717.48    288.63 o 
  13   2   7     1645.88     1594.98    145.46 o 
  14   2   7      517.13      460.74     72.95 o 
  15   2   7        1.86      -43.59     64.77 o 
  16   2   7      229.97      176.96     74.18 o 
 -16   3   7       10.81       -5.87     68.82 o 
 -15   3   7      136.96      158.67     66.48 o 
 -14   3   7      462.54      310.47     66.48 o 
 -13   3   7       71.36        5.80     55.87 o 
 -12   3   7      406.93      346.57     63.14 o 
 -11   3   7       90.54       40.48     49.61 o 
 -10   3   7      303.98      318.88     76.41 o 
  -9   3   7     1222.93     1033.58    114.25 o 
  -8   3   7     1395.48     1215.18    126.33 o 
  -7   3   7      250.75      242.14     28.89 o 
  -6   3   7     2065.11     1849.14     94.44 o 
  -5   3   7     5476.79     4866.58    230.90 o 
  -4   3   7      445.68      417.92     26.96 o 
  -3   3   7     1799.57     1465.54    139.17 o 
  -2   3   7     3469.88     3105.33    135.80 o 
  -1   3   7     5883.09     5696.05    238.67 o 
   0   3   7     3779.36     3457.09    149.88 o 
   1   3   7    10132.58    10204.41    363.86 o 
   2   3   7     1408.45     1378.08     93.35 o 
   3   3   7     1668.67     1803.89     86.56 o 
   4   3   7     8538.34     8669.75    306.26 o 
   5   3   7    13513.18    13472.76    487.28 o 
   6   3   7      649.50      534.97     33.68 o 
   7   3   7      181.84      126.56     24.84 o 
   8   3   7      105.92       70.60     29.74 o 
   9   3   7     5683.57     4620.97    418.52 o 
  10   3   7       99.26      150.56     39.82 o 
  11   3   7     1405.20     1343.74    133.76 o 
  12   3   7     1187.52     1023.91     87.30 o 
  13   3   7       12.23       -3.89     44.26 o 
  14   3   7      113.35       76.65     51.41 o 
  15   3   7      212.94      207.18     57.32 o 
  16   3   7     1211.85     1127.54    105.86 o 
 -15   4   7      140.08       86.70     73.99 o 
 -14   4   7       53.42      -57.54     68.73 o 
 -13   4   7      566.61      581.39    166.20 o 
 -12   4   7      107.34       56.25     61.84 o 
 -11   4   7      174.68      169.24     60.44 o 
 -10   4   7     3764.72     3356.32    513.34 o 
  -9   4   7      130.51       84.03     50.29 o 
  -8   4   7      371.15      340.54     52.83 o 
  -7   4   7       57.31       29.92     40.30 o 
  -6   4   7     3889.72     3403.57    284.99 o 
  -5   4   7       28.74       25.31     34.32 o 
  -4   4   7    12157.25    11379.70    469.38 o 
  -3   4   7      572.72      512.34     38.58 o 
  -2   4   7    12514.92    11939.15    596.46 o 
  -1   4   7     7639.63     7324.12    305.52 o 
   0   4   7    10888.98     9915.33    409.71 o 
   1   4   7     1683.87     1550.42     98.42 o 
   2   4   7      269.18      272.14     43.64 o 
   3   4   7       56.83       68.06     27.14 o 
   4   4   7     2230.02     2246.59    105.10 o 
   5   4   7      582.99      655.13     82.04 o 
   6   4   7      542.36      570.91     52.54 o 
   7   4   7      998.35      948.52     56.21 o 
   8   4   7      925.99      876.83     63.22 o 
   9   4   7       25.12       -6.57     32.99 o 
  10   4   7      383.52      199.82    126.95 o 
  11   4   7     1131.09      935.89     64.85 o 
  12   4   7        8.84      -17.19     42.52 o 
  13   4   7      116.28       72.16     47.90 o 
  14   4   7        3.35      -32.75     49.85 o 
  15   4   7        1.94        4.87     53.87 o 
 -14   5   7      311.52      250.29     85.04 o 
 -13   5   7      112.11       49.14     75.86 o 
 -12   5   7      221.79      180.38     74.44 o 
 -11   5   7       26.04      -94.02     64.09 o 
 -10   5   7       36.03      -86.63     57.75 o 
  -9   5   7       91.42       19.50     55.59 o 
  -8   5   7     1501.11     1181.92    101.24 o 
  -7   5   7      539.64      554.81    106.08 o 
  -6   5   7     1398.62     1343.93    145.33 o 
  -5   5   7      663.90      658.08     61.21 o 
  -4   5   7      354.64      301.31     45.98 o 
  -3   5   7       35.03       40.34     28.07 o 
  -2   5   7      822.05      837.52     63.61 o 
  -1   5   7       20.11       28.67     34.92 o 
   0   5   7     3494.84     3354.49    181.21 o 
   1   5   7       68.98       80.37     30.38 o 
   2   5   7       20.50      -13.61     29.13 o 
   3   5   7     1623.23     1816.48    157.43 o 
   4   5   7     5874.29     5677.65    401.31 o 
   5   5   7      447.12      515.40     57.62 o 
   6   5   7     3560.63     3551.95    192.91 o 
   7   5   7     4733.63     4625.79    243.65 o 
   8   5   7      302.57      282.75     49.29 o 
   9   5   7      737.28      705.92     66.58 o 
  10   5   7       53.95       11.96     50.76 o 
  11   5   7      766.22      757.44     80.92 o 
  12   5   7      362.29      341.94     60.89 o 
  13   5   7      726.28      680.96     76.40 o 
  14   5   7      186.57      111.18     62.24 o 
 -12   6   7       97.55      100.69     79.97 o 
 -11   6   7      323.52      211.26     78.98 o 
 -10   6   7     1014.88      947.24     98.87 o 
  -9   6   7     2017.21     1996.62    147.89 o 
  -8   6   7       27.81       -2.82     58.08 o 
  -7   6   7       22.41       -6.82     54.73 o 
  -6   6   7        7.02       13.75     49.49 o 
  -5   6   7        3.36       77.37     47.23 o 
  -4   6   7     2983.34     2826.68    165.26 o 
  -3   6   7      256.48      263.96     50.51 o 
  -2   6   7      859.57      821.74     69.00 o 
  -1   6   7     1223.09     1375.86    285.05 o 
   0   6   7      230.53      233.90     44.57 o 
   1   6   7      166.22      106.20     37.18 o 
   2   6   7     2916.00     2781.60    157.91 o 
   3   6   7     1549.14     1385.72    145.39 o 
   4   6   7      687.72      618.86     68.59 o 
   5   6   7       32.13      -46.48     53.32 o 
   6   6   7      518.18      696.19     72.70 o 
   7   6   7      660.19      696.44     82.02 o 
   8   6   7     2921.99     2948.66    280.31 o 
   9   6   7      451.60      445.07     64.15 o 
  10   6   7       88.71       62.65     53.85 o 
  11   6   7      151.33      147.86     57.19 o 
  12   6   7     1082.01     1129.84     94.51 o 
 -10   7   7        3.01     -113.69     75.79 o 
  -9   7   7      234.47      334.30     80.36 o 
  -8   7   7      832.09      893.13     94.94 o 
  -7   7   7        2.88       19.95     94.30 o 
  -6   7   7      303.00      277.18     64.73 o 
  -5   7   7      994.66     1034.04     89.30 o 
  -4   7   7      368.99      482.20     66.47 o 
  -3   7   7      656.65      701.13     71.58 o 
  -2   7   7      230.99      295.73     71.68 o 
  -1   7   7      715.79      691.76    131.18 o 
   0   7   7        5.88       20.12     39.53 o 
   1   7   7      126.21      133.11     49.80 o 
   2   7   7      257.17      264.11     54.17 o 
   3   7   7       23.78       23.76     54.22 o 
   4   7   7     2009.98     1685.20    159.65 o 
   5   7   7      364.27      645.52    233.91 o 
   6   7   7        7.26      -67.27     68.65 o 
   7   7   7      642.74      685.14    197.24 o 
   8   7   7      240.39      258.24     67.81 o 
   9   7   7       84.15       27.19     66.06 o 
  10   7   7        2.45       -8.61     63.49 o 
  -8   8   7      588.25      570.40     88.98 o 
  -7   8   7      118.22      123.88     73.88 o 
  -6   8   7      374.60      358.59     75.98 o 
  -5   8   7      137.30       81.48     76.35 o 
  -4   8   7        1.17       28.68     61.06 o 
  -3   8   7      752.83      848.08    114.12 o 
  -2   8   7      786.33      831.38     90.12 o 
  -1   8   7      918.88      979.95     88.55 o 
   0   8   7      141.04      196.52     60.34 o 
   1   8   7     1077.38     1244.67     97.32 o 
   2   8   7      175.66      184.49     61.35 o 
   3   8   7     1943.78     1764.85    124.20 o 
   4   8   7       76.89       39.75     92.59 o 
   5   8   7        6.92      -26.42     94.47 o 
   6   8   7      450.60      870.47    754.68 o 
   7   8   7       57.69       94.09    109.93 o 
   8   8   7       80.67       53.68     80.26 o 
  -2   9   7       83.57       62.56     65.48 o 
  -1   9   7     1024.92      981.66     96.06 o 
   0   9   7       29.47      -54.10     62.53 o 
   1   9   7       49.75       87.91     66.66 o 
   2   9   7      442.79      461.46     77.74 o 
 -16   0   8      108.23       88.19     88.19 o 
 -14   0   8     2582.64     2207.73    195.54 o 
 -12   0   8        8.14      -26.69     45.76 o 
 -10   0   8    10575.75     9636.09    486.54 o 
  -8   0   8      896.61      966.36     75.96 o 
  -6   0   8       25.27       35.57     37.71 o 
  -4   0   8    10963.73    10794.93    538.89 o 
  -2   0   8     7551.84     7078.04    355.61 o 
   0   0   8     6946.46     6415.99    323.14 o 
   2   0   8     7059.02     7296.47    299.09 o 
   4   0   8      696.93      741.75     55.51 o 
   6   0   8     4484.73     4721.55    198.82 o 
   8   0   8      146.21       91.56     26.32 o 
  10   0   8     5512.03     5004.49    365.31 o 
  12   0   8      133.45       83.35     74.10 o 
  14   0   8     2166.04     2216.64    208.53 o 
  16   0   8      317.77      289.12    112.96 o 
 -16   1   8      352.84      262.97     65.59 o 
 -15   1   8      196.05      119.30     58.13 o 
 -14   1   8       16.27      -27.92     41.24 o 
 -13   1   8        2.15       48.17     38.81 o 
 -12   1   8      379.70      380.18     43.62 o 
 -11   1   8        9.24       21.56     33.31 o 
 -10   1   8     4814.10     4388.69    252.49 o 
  -9   1   8     1023.71      827.49     99.75 o 
  -8   1   8      175.20      216.22     33.15 o 
  -7   1   8     1440.07     1310.88     89.13 o 
  -6   1   8    12611.16    12400.31    450.62 o 
  -5   1   8     6795.91     6600.92    236.93 o 
  -4   1   8     1505.36     1451.52     62.37 o 
  -3   1   8     6767.05     6303.47    224.72 o 
  -2   1   8      162.34      152.94     15.33 o 
  -1   1   8     4279.90     3927.64    142.73 o 
   0   1   8       16.44        0.41     13.26 o 
   1   1   8     9861.19     9897.77    348.70 o 
   2   1   8    10577.49    10297.09    362.44 o 
   3   1   8     7748.45     7804.06    247.25 o 
   4   1   8       41.78       47.55     12.96 o 
   5   1   8     1562.83     1380.17     49.26 o 
   6   1   8    14442.09    13151.88    414.74 o 
   7   1   8      706.17      708.46     35.44 o 
   8   1   8      375.45      390.75     29.35 o 
   9   1   8       18.43       -8.40     26.24 o 
  10   1   8     2124.57     2009.30    101.52 o 
  11   1   8      325.87      331.51     45.18 o 
  12   1   8      389.64      356.32     50.20 o 
  13   1   8       33.94       27.22     54.13 o 
  14   1   8       32.45       51.42     61.08 o 
  15   1   8       90.23       40.86     67.76 o 
  16   1   8       91.53       27.06     68.89 o 
 -16   2   8       11.04      -14.94     63.04 o 
 -15   2   8      222.01      168.35     62.84 o 
 -14   2   8      897.57      565.02     70.17 o 
 -13   2   8       56.69       30.16     52.82 o 
 -12   2   8      908.03      731.41     54.17 o 
 -11   2   8        8.24      -45.49     31.79 o 
 -10   2   8     1422.30     1142.97    149.04 o 
  -9   2   8      927.51      748.34     61.61 o 
  -8   2   8     2862.23     2711.26    128.15 o 
  -7   2   8     3501.07     3108.53    154.91 o 
  -6   2   8     3007.24     2896.28    167.15 o 
  -5   2   8      828.12      619.71    149.70 o 
  -4   2   8      931.31     1011.90     46.83 o 
  -3   2   8     2350.05     1952.70     93.22 o 
  -2   2   8     8420.64     7493.54    311.75 o 
  -1   2   8       13.68       40.01     21.43 o 
   0   2   8     1671.42     1713.16     83.75 o 
   1   2   8      595.10      749.83    107.55 o 
   2   2   8    17109.42    18054.19    663.43 o 
   3   2   8      124.35      116.78     17.94 o 
   4   2   8     2491.27     2511.30     89.08 o 
   5   2   8      213.46      190.94     21.42 o 
   6   2   8       77.08       32.83     20.17 o 
   7   2   8       83.73       82.44     23.93 o 
   8   2   8     2569.45     2237.47    104.87 o 
   9   2   8       19.28       40.72     27.00 o 
  10   2   8      704.22      653.22     69.63 o 
  11   2   8       33.18        3.95     51.30 o 
  12   2   8       28.83       57.33     43.30 o 
  13   2   8      166.56       77.02     47.17 o 
  14   2   8      954.14      853.11     76.05 o 
  15   2   8       59.35       44.40     65.62 o 
  16   2   8      139.05      147.49     73.61 o 
 -15   3   8      221.54       87.77     65.76 o 
 -14   3   8       60.09      -58.91     61.74 o 
 -13   3   8      661.55      493.02     70.43 o 
 -12   3   8       58.80       10.37     55.83 o 
 -11   3   8      913.93      866.63    112.47 o 
 -10   3   8       12.20      -59.56     47.87 o 
  -9   3   8       67.36       32.55     46.55 o 
  -8   3   8     2051.15     1787.68    299.97 o 
  -7   3   8      619.80      603.62    120.28 o 
  -6   3   8     3040.63     2734.67    172.16 o 
  -5   3   8      633.68      540.15     41.35 o 
  -4   3   8      871.18      494.15    180.40 o 
  -3   3   8        2.65       34.17     23.56 o 
  -2   3   8      113.10       79.87     25.47 o 
  -1   3   8       33.39       -0.70     25.62 o 
   0   3   8      325.44      272.40     32.23 o 
   1   3   8     2605.06     2651.21    140.59 o 
   2   3   8      844.10      806.92     44.14 o 
   3   3   8      655.25      666.36     47.90 o 
   4   3   8     4384.87     4246.88    190.08 o 
   5   3   8     1082.21     1063.99     65.83 o 
   6   3   8      221.86      183.20     25.88 o 
   7   3   8     1079.79      925.55     50.63 o 
   8   3   8     1821.21     1579.16     82.80 o 
   9   3   8      970.74      834.61     56.25 o 
  10   3   8       15.67        8.38     34.07 o 
  11   3   8     1623.46     1364.76     81.98 o 
  12   3   8       67.15       39.88     42.22 o 
  13   3   8     2155.81     1801.51    137.09 o 
  14   3   8     1222.05     1056.31     77.62 o 
  15   3   8      235.98      125.65     63.26 o 
 -14   4   8        3.71        7.95     69.78 o 
 -13   4   8     1630.33     1346.92    163.17 o 
 -12   4   8      659.81      600.13    170.43 o 
 -11   4   8      153.35       92.22     59.18 o 
 -10   4   8      472.57      531.44    115.66 o 
  -9   4   8     1329.79     1078.97    170.60 o 
  -8   4   8      786.40      716.75     68.43 o 
  -7   4   8      266.32      221.33     48.75 o 
  -6   4   8       81.89       52.36     41.15 o 
  -5   4   8      266.89      235.96     34.15 o 
  -4   4   8      208.16      218.28     32.18 o 
  -3   4   8     2641.07     2643.85    122.61 o 
  -2   4   8      978.37      859.08     53.24 o 
  -1   4   8     3190.55     3073.66    138.78 o 
   0   4   8     2241.61     2250.10    107.48 o 
   1   4   8        4.12      -29.17     23.92 o 
   2   4   8      189.75      232.87     47.56 o 
   3   4   8     3916.15     4034.86    195.30 o 
   4   4   8     3115.75     3210.26    143.52 o 
   5   4   8    10849.35    10483.72    430.68 o 
   6   4   8      577.99      565.37     54.57 o 
   7   4   8     3841.04     3341.48    270.52 o 
   8   4   8      425.48      343.44     47.61 o 
   9   4   8    10153.26     8934.54    633.46 o 
  10   4   8       43.35      -11.94     41.77 o 
  11   4   8      162.70       98.83     47.86 o 
  12   4   8        4.74       -8.20     47.90 o 
  13   4   8     1610.76     1399.95    211.56 o 
  14   4   8      271.79      265.53     62.41 o 
 -13   5   8      595.61      380.12     92.26 o 
 -12   5   8        1.59      -86.71     67.38 o 
 -11   5   8      652.06      576.92     81.86 o 
 -10   5   8      352.63      256.80     66.33 o 
  -9   5   8        0.34      -27.73     56.86 o 
  -8   5   8      556.62      589.88     89.07 o 
  -7   5   8     1261.14     1111.05     96.17 o 
  -6   5   8      140.75      144.13     48.76 o 
  -5   5   8     1026.60     1022.45     81.61 o 
  -4   5   8     1035.56     1175.90    120.72 o 
  -3   5   8        5.39       10.62     31.30 o 
  -2   5   8      248.33      229.69     33.95 o 
  -1   5   8     2161.69     2145.43    105.49 o 
   0   5   8        1.68       26.37     37.53 o 
   1   5   8     1469.55     1376.78     79.09 o 
   2   5   8      943.97      886.11     57.24 o 
   3   5   8      642.52      652.88     49.47 o 
   4   5   8      111.62       92.21     42.28 o 
   5   5   8      405.35      504.14     58.88 o 
   6   5   8       31.42       34.31     43.49 o 
   7   5   8      558.80      624.44     63.17 o 
   8   5   8       72.78       33.79     43.45 o 
   9   5   8       75.68       23.99     56.04 o 
  10   5   8      109.23       68.75     48.73 o 
  11   5   8        0.13      -84.14     62.10 o 
  12   5   8       24.21       -2.79     52.25 o 
  13   5   8      744.04      659.02     76.35 o 
 -12   6   8      148.68      263.70     85.75 o 
 -11   6   8      390.93      382.07     84.75 o 
 -10   6   8      249.29      276.59     78.51 o 
  -9   6   8      251.00      186.62     69.93 o 
  -8   6   8       24.37      -32.56     58.28 o 
  -7   6   8        5.02       54.88     55.34 o 
  -6   6   8      683.37      591.70     95.84 o 
  -5   6   8       54.14       28.76     49.22 o 
  -4   6   8     3849.35     3787.14    211.50 o 
  -3   6   8     4727.59     3974.96    217.46 o 
  -2   6   8     4215.26     4061.43    221.18 o 
  -1   6   8     3539.41     3359.36    187.40 o 
   0   6   8     4044.53     3683.64    165.81 o 
   1   6   8      392.91      371.43     44.66 o 
   2   6   8      345.98      296.20     52.03 o 
   3   6   8       90.50       34.86     44.91 o 
   4   6   8      100.04       65.11     45.30 o 
   5   6   8      248.31      306.27     93.70 o 
   6   6   8      362.42      375.97     84.67 o 
   7   6   8        7.58       33.09     53.34 o 
   8   6   8        0.45      -30.73     53.67 o 
   9   6   8      495.51      599.42    139.50 o 
  10   6   8        0.51      -15.70     63.42 o 
  11   6   8      577.23      557.33     71.86 o 
  12   6   8      684.22      650.28    103.66 o 
 -10   7   8      495.41      428.66     89.84 o 
  -9   7   8     1882.04     1711.90    259.56 o 
  -8   7   8     1144.99     1131.60    115.33 o 
  -7   7   8        5.06       -6.70     63.63 o 
  -6   7   8      823.53      731.74     83.45 o 
  -5   7   8     2752.97     2581.02    163.95 o 
  -4   7   8     1451.66     1282.56    102.02 o 
  -3   7   8      234.81      321.55     60.95 o 
  -2   7   8      186.21      169.84     55.75 o 
  -1   7   8      244.40      250.18     47.53 o 
   0   7   8       63.03       60.29     42.82 o 
   1   7   8     1550.08     1549.27    109.40 o 
   2   7   8      120.35       62.70     52.01 o 
   3   7   8        4.24       12.06     58.79 o 
   4   7   8      310.99      289.72     60.70 o 
   5   7   8     2614.19     4288.28   2312.21 o 
   6   7   8      372.42      511.11     87.00 o 
   7   7   8      117.97      143.09     70.75 o 
   8   7   8      925.40     1155.07    226.31 o 
   9   7   8       64.61       88.90     66.12 o 
  10   7   8      320.48      454.96     76.96 o 
  -7   8   8        0.15       59.62     74.35 o 
  -6   8   8       33.06      -55.81     69.18 o 
  -5   8   8       20.51      111.20     64.97 o 
  -4   8   8        3.97       44.61     63.19 o 
  -3   8   8     1037.78      896.14     97.05 o 
  -2   8   8      342.74      305.55     55.25 o 
  -1   8   8      191.27      240.50     64.45 o 
   0   8   8      129.26      126.60     61.26 o 
   1   8   8      889.69      924.69     87.51 o 
   2   8   8        1.32       -3.61     58.28 o 
   3   8   8      116.81       96.87     85.44 o 
   4   8   8      309.53      322.70    112.74 o 
   5   8   8      323.75      230.77    107.68 o 
   6   8   8      312.24      643.32    516.04 o 
   7   8   8      333.16      522.61    242.22 o 
 -15   0   9       70.36       71.57     74.87 o 
 -13   0   9     1521.72     1246.22    133.11 o 
 -11   0   9     1308.26     1138.39     94.41 o 
  -9   0   9        1.54      -31.56     38.48 o 
  -7   0   9     3398.58     3673.61    201.00 o 
  -5   0   9    14175.15    14144.88    705.23 o 
  -3   0   9       15.44       24.17     24.55 o 
  -1   0   9    43737.83    43054.84   2121.21 o 
   1   0   9     6409.99     6571.96    271.13 o 
   3   0   9     8428.14     8166.31    334.99 o 
   5   0   9     5661.61     5557.01    290.13 o 
   7   0   9      207.98      190.52     30.02 o 
   9   0   9     3155.12     2899.23    163.30 o 
  11   0   9     1256.26     1128.31    117.70 o 
  13   0   9       50.79      117.04     80.48 o 
  15   0   9      152.28      229.01     99.20 o 
 -16   1   9       53.64        4.84     84.23 o 
 -15   1   9      428.11      272.94     87.31 o 
 -14   1   9      130.68      138.28     44.99 o 
 -13   1   9       22.29       -1.50     38.72 o 
 -12   1   9      134.74       88.63     37.74 o 
 -11   1   9      118.29       67.24     34.54 o 
 -10   1   9      952.61      899.30     81.95 o 
  -9   1   9     6751.83     6302.01    272.50 o 
  -8   1   9        0.82      -15.96     26.63 o 
  -7   1   9      612.90      573.41     38.04 o 
  -6   1   9     1410.50     1417.26     64.63 o 
  -5   1   9     6070.45     6060.18    219.30 o 
  -4   1   9        5.17      -19.77     23.33 o 
  -3   1   9      431.79      374.09     24.26 o 
  -2   1   9     1792.14     1673.15     67.73 o 
  -1   1   9      148.09      110.52     16.38 o 
   0   1   9      966.73     1031.09     45.36 o 
   1   1   9      706.99      697.22     31.28 o 
   2   1   9     1034.21      906.85     34.22 o 
   3   1   9    20046.61    19515.04    611.63 o 
   4   1   9     5924.18     5924.73    190.44 o 
   5   1   9       50.33       32.70     12.37 o 
   6   1   9     2120.69     1895.30     64.35 o 
   7   1   9     4082.12     3731.62    141.86 o 
   8   1   9     3178.95     2826.77    100.25 o 
   9   1   9       73.27       43.76     27.45 o 
  10   1   9     1091.95     1087.76     58.62 o 
  11   1   9      233.42      133.03     40.81 o 
  12   1   9     1683.49     1589.36    185.07 o 
  13   1   9      218.57      126.61     55.85 o 
  14   1   9      500.02      528.00     73.31 o 
  15   1   9     1680.81     1548.34    121.18 o 
  16   1   9      358.09      261.81     76.69 o 
 -15   2   9      131.99       94.77     62.61 o 
 -14   2   9       42.65       -7.16     57.19 o 
 -13   2   9     1276.53      911.85     79.21 o 
 -12   2   9     2282.40     1868.24    400.76 o 
 -11   2   9      917.04      733.22     82.58 o 
 -10   2   9      419.95      355.73     55.05 o 
  -9   2   9     1619.45     1316.10    289.51 o 
  -8   2   9     3516.51     3013.49    306.23 o 
  -7   2   9      519.29      466.89     86.04 o 
  -6   2   9     2671.45     2204.15    169.24 o 
  -5   2   9     2074.25     1858.40     94.00 o 
  -4   2   9      687.78      651.14     44.11 o 
  -3   2   9     2167.10     1974.76     95.85 o 
  -2   2   9     1049.78      891.54     53.09 o 
  -1   2   9     4439.28     4166.21    180.47 o 
   0   2   9     1639.53     1653.49     84.00 o 
   1   2   9     6161.85     6320.23    229.10 o 
   2   2   9     1029.92      924.31     51.04 o 
   3   2   9     1585.03     1589.60     60.73 o 
   4   2   9     6690.00     6848.57    240.50 o 
   5   2   9      976.64      950.18     43.63 o 
   6   2   9     3402.98     3204.24    110.19 o 
   7   2   9     4933.84     4596.87    152.60 o 
   8   2   9      276.65      265.80     30.50 o 
   9   2   9      307.12      332.64     37.90 o 
  10   2   9      784.59      749.45     55.12 o 
  11   2   9     4240.67     3529.70    174.55 o 
  12   2   9      605.32      555.72     54.56 o 
  13   2   9      314.88      281.43     51.21 o 
  14   2   9      331.30      262.87     54.88 o 
  15   2   9      324.07      279.79     70.48 o 
 -15   3   9     1002.73      753.60    149.68 o 
 -14   3   9      284.35      212.04     66.31 o 
 -13   3   9      316.31      160.30     62.67 o 
 -12   3   9      313.98      238.96    126.39 o 
 -11   3   9      294.42      289.15    107.51 o 
 -10   3   9        5.15       -5.82     47.18 o 
  -9   3   9     2160.41     1906.46    422.45 o 
  -8   3   9      921.42      855.15    122.54 o 
  -7   3   9       83.23       60.72     40.41 o 
  -6   3   9       33.94      -19.56     30.50 o 
  -5   3   9     4645.93     3955.27    267.00 o 
  -4   3   9     4437.63     3897.18    211.78 o 
  -3   3   9      409.76      391.32     36.59 o 
  -2   3   9     2913.94     2843.86    129.91 o 
  -1   3   9       71.66       27.65     27.23 o 
   0   3   9     3924.94     4001.19    175.19 o 
   1   3   9      114.24      115.50     25.48 o 
   2   3   9     5393.59     5414.56    218.29 o 
   3   3   9     7770.56     7914.56    285.83 o 
   4   3   9      290.25      275.27     29.30 o 
   5   3   9     1913.09     1942.65     88.87 o 
   6   3   9     1184.59     1033.62     66.10 o 
   7   3   9     4812.02     4363.62    187.53 o 
   8   3   9      485.39      429.40     47.97 o 
   9   3   9     1062.15      867.29     80.76 o 
  10   3   9      733.71      626.13     61.10 o 
  11   3   9     2043.76     1671.60    255.16 o 
  12   3   9      284.51      162.71     45.37 o 
  13   3   9      418.83      337.91     52.51 o 
  14   3   9      566.82      497.27     82.10 o 
  15   3   9      146.25       86.05     65.48 o 
 -14   4   9       41.16        1.00     95.24 o 
 -13   4   9      143.01       81.95     77.68 o 
 -12   4   9      365.14      276.49     97.66 o 
 -11   4   9      305.17      264.96     64.91 o 
 -10   4   9       21.59       15.09     55.04 o 
  -9   4   9     2568.03     2367.49    334.48 o 
  -8   4   9       49.83      -23.05     46.60 o 
  -7   4   9      242.05      296.67     51.66 o 
  -6   4   9       26.70      -22.55     40.42 o 
  -5   4   9        1.98      -18.06     30.57 o 
  -4   4   9     1655.78     1651.70     87.71 o 
  -3   4   9      547.87      488.86     53.07 o 
  -2   4   9        3.23       15.30     32.05 o 
  -1   4   9      395.09      355.68     38.93 o 
   0   4   9     4726.15     4715.39    204.36 o 
   1   4   9     2652.01     2633.91    107.75 o 
   2   4   9      621.51      614.86     41.09 o 
   3   4   9       23.93       19.90     28.00 o 
   4   4   9     1475.00     1534.34     83.22 o 
   5   4   9      752.40      724.36     50.07 o 
   6   4   9     4625.70     4358.41    402.64 o 
   7   4   9      180.73      187.49     60.28 o 
   8   4   9      122.30       64.94     40.58 o 
   9   4   9     2030.91     1778.81    180.56 o 
  10   4   9     2971.25     2557.66    174.18 o 
  11   4   9       25.50        7.65     76.68 o 
  12   4   9      687.56      653.85     70.45 o 
  13   4   9       46.34       37.39     54.55 o 
  14   4   9      175.78      171.03     61.71 o 
 -13   5   9      664.94      641.66    130.58 o 
 -12   5   9       34.79      -88.80     68.26 o 
 -11   5   9     1144.35      968.76    151.28 o 
 -10   5   9      129.90       99.67     66.37 o 
  -9   5   9      356.01      264.07     67.95 o 
  -8   5   9     3049.51     2852.68    202.53 o 
  -7   5   9     3505.29     3357.61    193.61 o 
  -6   5   9        0.22      -27.15     60.33 o 
  -5   5   9       12.87      -67.49     53.73 o 
  -4   5   9    10069.74     9809.22    497.36 o 
  -3   5   9     2613.89     2621.37    125.59 o 
  -2   5   9     4366.21     3128.66    993.98 o 
  -1   5   9       28.00       58.26     34.82 o 
   0   5   9     1599.65     1490.16     85.02 o 
   1   5   9       29.85       18.23     34.62 o 
   2   5   9     3185.89     3115.54    149.13 o 
   3   5   9      176.70      223.58     39.85 o 
   4   5   9        6.65      -36.61     60.00 o 
   5   5   9      542.28      528.95     61.73 o 
   6   5   9     1487.91     1486.45    104.71 o 
   7   5   9       43.18       68.32     46.62 o 
   8   5   9      823.78      805.25     71.52 o 
   9   5   9      381.28      416.17     57.77 o 
  10   5   9      578.13      499.01     63.41 o 
  11   5   9      439.00      326.87     58.64 o 
  12   5   9        0.82      -35.78     52.00 o 
  13   5   9       15.89        8.06     56.12 o 
 -11   6   9      491.31      441.37     92.40 o 
 -10   6   9      125.49      -39.18     73.78 o 
  -9   6   9       61.20       16.70     68.24 o 
  -8   6   9     1056.17     1072.76    291.27 o 
  -7   6   9      115.37      123.56     61.86 o 
  -6   6   9     1566.48     1399.85    106.77 o 
  -5   6   9       33.50      -23.49     51.66 o 
  -4   6   9      228.92      305.45     57.81 o 
  -3   6   9     3246.99     2970.17    267.21 o 
  -2   6   9     5294.81     5356.78    283.77 o 
  -1   6   9       77.18       41.16     47.11 o 
   0   6   9     1393.52     1369.34     82.00 o 
   1   6   9      204.21      196.59     43.42 o 
   2   6   9      212.71      241.80     78.61 o 
   3   6   9      748.56      719.27     69.94 o 
   4   6   9       51.51       19.03     49.46 o 
   5   6   9      502.13      613.96    235.67 o 
   6   6   9      529.53      619.56    111.20 o 
   7   6   9      161.51      170.59     62.70 o 
   8   6   9       41.59      -46.42     53.90 o 
   9   6   9     1293.34     1290.02     99.03 o 
  10   6   9      327.85      333.49     64.60 o 
  11   6   9       70.07       22.57     56.48 o 
  -9   7   9       49.26       68.76    115.66 o 
  -8   7   9      281.64      283.89     77.25 o 
  -7   7   9      381.47      337.87     77.31 o 
  -6   7   9     1675.66     1479.84    141.15 o 
  -5   7   9       38.21       47.22     61.25 o 
  -4   7   9        0.79       77.88     57.79 o 
  -3   7   9       25.67       -3.51     55.05 o 
  -2   7   9      366.50      317.25     61.94 o 
  -1   7   9      457.54      409.43     54.59 o 
   0   7   9     1234.51     1155.09     99.90 o 
   1   7   9     1544.02     1503.88    109.52 o 
   2   7   9       42.48       39.48     54.66 o 
   3   7   9      803.76      758.77     77.71 o 
   4   7   9     1866.60     1763.06    124.22 o 
   5   7   9     1852.72     3226.11   1746.96 o 
   6   7   9        1.55       34.33     77.86 o 
   7   7   9      515.21      704.26    228.02 o 
   8   7   9      734.15      804.17    150.34 o 
   9   7   9      898.07      935.65    122.93 o 
  -6   8   9       41.96      137.01     73.21 o 
  -5   8   9     1260.62     1017.23    239.91 o 
  -4   8   9      341.71      318.31     83.46 o 
  -3   8   9      630.14      670.40    108.50 o 
  -2   8   9      190.60      178.84     54.96 o 
  -1   8   9      687.02      787.44     85.86 o 
   0   8   9      950.84      918.22     90.26 o 
   1   8   9     1542.36     1686.01    124.33 o 
   2   8   9      117.62      126.96     71.23 o 
   3   8   9     1039.59      947.46     92.68 o 
   4   8   9       36.64       -4.07    101.29 o 
   5   8   9      486.81      544.33    124.08 o 
   6   8   9      128.45      128.80    100.89 o 
 -14   0  10      347.59      254.66     76.52 o 
 -12   0  10      487.35      410.29     61.67 o 
 -10   0  10      508.55      528.80     76.57 o 
  -8   0  10     1462.94     1435.76    100.51 o 
  -6   0  10      181.52      155.41     58.96 o 
  -4   0  10     3281.17     2767.39    153.59 o 
  -2   0  10    11730.36    12069.74    601.29 o 
   0   0  10     6604.59     6811.41    344.61 o 
   2   0  10     1744.91     1789.70     83.82 o 
   4   0  10     1526.11     1271.15     66.01 o 
   6   0  10     1476.55     1309.47     70.91 o 
   8   0  10     9188.58     8496.09    400.65 o 
  10   0  10      837.68      844.06     70.13 o 
  12   0  10     5435.83     5044.56    373.90 o 
  14   0  10     1281.96     1099.02    132.67 o 
 -15   1  10      258.35      109.55     79.05 o 
 -14   1  10     1177.02      816.30     79.89 o 
 -13   1  10       81.97       23.54     55.30 o 
 -12   1  10     1758.87     1397.85    405.66 o 
 -11   1  10       63.14       62.68     77.95 o 
 -10   1  10      857.19      740.91     97.48 o 
  -9   1  10      197.60      192.35     33.37 o 
  -8   1  10     7119.58     7383.66    363.56 o 
  -7   1  10      959.12      932.21     54.11 o 
  -6   1  10      217.40      267.38     28.50 o 
  -5   1  10       18.54       11.55     19.71 o 
  -4   1  10     6179.04     6035.56    217.96 o 
  -3   1  10      944.31      900.19     43.84 o 
  -2   1  10       91.80       91.17     18.31 o 
  -1   1  10     1114.95     1119.05     49.75 o 
   0   1  10     1169.88     1128.33     50.54 o 
   1   1  10     1081.99     1068.08     45.00 o 
   2   1  10      536.63      510.38     36.18 o 
   3   1  10     1238.85     1229.08     50.37 o 
   4   1  10    10241.31     9855.16    312.42 o 
   5   1  10      772.12      707.31     40.85 o 
   6   1  10      111.98       53.76     15.65 o 
   7   1  10      155.84      130.17     23.03 o 
   8   1  10     1642.52     1288.85     63.61 o 
   9   1  10      930.63      860.32     43.92 o 
  10   1  10       57.08       74.52     31.28 o 
  11   1  10       38.00       20.39     38.23 o 
  12   1  10      425.96      326.02     48.65 o 
  13   1  10      290.00      269.36     59.88 o 
  14   1  10       82.88      151.02     61.49 o 
  15   1  10        4.17      -49.46     63.53 o 
 -15   2  10        1.89      -95.60     66.28 o 
 -14   2  10       98.06      -14.55    106.52 o 
 -13   2  10       62.20       48.91     56.32 o 
 -12   2  10      959.19      806.02    155.79 o 
 -11   2  10      612.87      604.60    107.90 o 
 -10   2  10       35.02       -4.68     47.16 o 
  -9   2  10     2569.37     2341.47    423.89 o 
  -8   2  10      974.57      761.56    101.62 o 
  -7   2  10       36.89      -22.13     33.62 o 
  -6   2  10      303.28      323.81     39.29 o 
  -5   2  10       11.89        0.02     28.00 o 
  -4   2  10     3752.79     3605.71    161.05 o 
  -3   2  10     1904.75     1780.33     92.27 o 
  -2   2  10      208.40      189.87     30.16 o 
  -1   2  10     1013.16     1045.92     60.01 o 
   0   2  10     5728.47     5350.18    228.21 o 
   1   2  10     8847.45     8728.10    314.07 o 
   2   2  10       40.16       27.53     24.14 o 
   3   2  10     6592.82     6681.05    247.84 o 
   4   2  10     2049.25     1969.14     90.65 o 
   5   2  10     3625.54     3418.73    131.63 o 
   6   2  10      480.40      478.40     35.14 o 
   7   2  10     1595.40     1545.75     64.74 o 
   8   2  10      324.24      315.70     30.11 o 
   9   2  10      152.47       93.63     29.34 o 
  10   2  10     2032.38     1581.26    139.61 o 
  11   2  10      643.94      638.10     62.19 o 
  12   2  10      269.04      302.14     60.42 o 
  13   2  10       87.15       66.89     46.80 o 
  14   2  10      104.88       58.40     60.90 o 
  15   2  10      191.39      137.31     66.03 o 
 -14   3  10       17.88       -5.24     63.60 o 
 -13   3  10       12.63       15.79     61.35 o 
 -12   3  10       40.11      -83.90     56.90 o 
 -11   3  10      397.56      385.63     64.62 o 
 -10   3  10      273.68      226.85     56.62 o 
  -9   3  10        6.66        6.07     75.97 o 
  -8   3  10      524.12      448.37    102.06 o 
  -7   3  10     3562.29     3127.56    145.56 o 
  -6   3  10     3402.87     3181.77    234.70 o 
  -5   3  10      658.55      563.16     50.47 o 
  -4   3  10      356.84      397.77     39.34 o 
  -3   3  10     4139.87     3966.95    175.20 o 
  -2   3  10     3769.76     3732.66    166.01 o 
  -1   3  10     4083.45     4010.40    177.69 o 
   0   3  10     3289.69     3374.05    192.48 o 
   1   3  10       13.44       -9.22     25.53 o 
   2   3  10     1151.37     1118.40     58.81 o 
   3   3  10     3508.28     3410.60    132.90 o 
   4   3  10     5417.55     5449.85    201.70 o 
   5   3  10     4373.36     4341.98    215.84 o 
   6   3  10      244.09      227.65     31.33 o 
   7   3  10       46.29       -3.68     30.15 o 
   8   3  10     2166.84     1873.15    114.41 o 
   9   3  10     2380.20     2133.68    199.06 o 
  10   3  10      401.22      342.80     51.31 o 
  11   3  10      542.66      550.18     72.01 o 
  12   3  10      340.08      274.46     56.30 o 
  13   3  10      373.84      357.11     62.99 o 
  14   3  10        9.82      -23.42     59.32 o 
 -13   4  10      260.14      233.49     71.78 o 
 -12   4  10       36.37      -92.66     61.78 o 
 -11   4  10     3225.56     3091.20    406.93 o 
 -10   4  10      624.73      563.16     71.45 o 
  -9   4  10     3072.16     2687.69    317.53 o 
  -8   4  10      630.16      594.64    131.57 o 
  -7   4  10     1823.95     1627.30    121.94 o 
  -6   4  10        5.98        0.74     41.23 o 
  -5   4  10     3644.37     3223.08    148.45 o 
  -4   4  10     1275.66     1243.14    130.80 o 
  -3   4  10        5.29       23.01     32.40 o 
  -2   4  10     2208.49     2368.10    115.99 o 
  -1   4  10     2212.94     2357.31    115.77 o 
   0   4  10     1978.84     1989.39    110.47 o 
   1   4  10      779.14      872.06     61.02 o 
   2   4  10      133.17      138.87     32.16 o 
   3   4  10     1130.64     1181.65     62.22 o 
   4   4  10     2036.24     2058.85    130.64 o 
   5   4  10        3.72        6.09     33.06 o 
   6   4  10       57.74       80.18     40.91 o 
   7   4  10     1316.85     1145.86     86.07 o 
   8   4  10       42.39       33.12     41.48 o 
   9   4  10       81.86       65.62     44.83 o 
  10   4  10     3159.90     2737.50    157.59 o 
  11   4  10      145.27      134.13     50.51 o 
  12   4  10      285.85      251.37     57.10 o 
  13   4  10      434.30      454.77     68.50 o 
 -12   5  10        3.76      -20.51     70.72 o 
 -11   5  10       10.40      -49.50     67.65 o 
 -10   5  10      156.52      110.00     67.53 o 
  -9   5  10      349.81      287.36     71.62 o 
  -8   5  10      654.02      681.49     96.23 o 
  -7   5  10      703.27      695.41    115.77 o 
  -6   5  10      141.48      129.11     51.88 o 
  -5   5  10       11.41      -27.32     45.76 o 
  -4   5  10     2399.86     2354.34    144.02 o 
  -3   5  10     2103.63     2142.33    207.98 o 
  -2   5  10      159.65      202.25     40.89 o 
  -1   5  10       35.03        2.92     36.80 o 
   0   5  10     1082.53     1107.34     70.68 o 
   1   5  10      760.70      788.52     51.28 o 
   2   5  10     2245.02     2470.19    137.39 o 
   3   5  10      676.61      724.36     56.38 o 
   4   5  10       38.12      -11.21     37.59 o 
   5   5  10      744.95      949.07     79.75 o 
   6   5  10     2532.63     2643.76    156.08 o 
   7   5  10      412.30      310.53     78.01 o 
   8   5  10        6.94        1.13     46.43 o 
   9   5  10     2652.29     2409.63    144.72 o 
  10   5  10      169.88      162.99     53.40 o 
  11   5  10     1072.13      933.63     82.10 o 
  12   5  10      100.63       55.53     55.41 o 
 -10   6  10       21.17      -58.83     71.73 o 
  -9   6  10      149.63       79.85     69.34 o 
  -8   6  10      375.39      378.61     74.50 o 
  -7   6  10       97.99       79.70     62.23 o 
  -6   6  10      640.40      614.84     75.26 o 
  -5   6  10        5.68      -10.60     54.79 o 
  -4   6  10     1730.57     1580.68    148.97 o 
  -3   6  10      236.54      326.24     59.20 o 
  -2   6  10     5368.19     5416.23    288.26 o 
  -1   6  10        0.72        0.38     50.08 o 
   0   6  10      838.55      786.51     62.63 o 
   1   6  10     2916.79     3071.81    147.20 o 
   2   6  10     1938.86     1798.28    130.74 o 
   3   6  10      843.61      861.25     79.45 o 
   4   6  10      183.78      182.48     57.21 o 
   5   6  10       50.94       35.75     63.83 o 
   6   6  10        6.16      -51.56     60.18 o 
   7   6  10     2008.51     2150.21    245.03 o 
   8   6  10       64.77       88.57     58.35 o 
   9   6  10        3.03      -29.91     55.99 o 
  10   6  10      100.02       60.49     58.94 o 
  -8   7  10      408.53      338.33     83.59 o 
  -7   7  10      793.79      685.90    106.63 o 
  -6   7  10      246.26      242.49     72.32 o 
  -5   7  10      215.17      355.47     71.30 o 
  -4   7  10       25.22        0.35     65.56 o 
  -3   7  10      428.13      496.23     72.32 o 
  -2   7  10      222.81      240.07     64.19 o 
  -1   7  10      548.78      431.58     73.39 o 
   0   7  10       85.66      114.96     78.99 o 
   1   7  10       57.77       50.25     55.71 o 
   2   7  10       55.85       66.08     57.83 o 
   3   7  10     1650.79     1543.28    114.34 o 
   4   7  10        9.23       23.63     60.01 o 
   5   7  10      177.18      383.49    298.26 o 
   6   7  10      212.01      276.78    160.86 o 
   7   7  10      302.22      444.80    168.29 o 
   8   7  10        3.73      -63.56     68.53 o 
  -4   8  10     1117.10      963.14    144.01 o 
  -3   8  10      114.92      183.81     69.42 o 
  -2   8  10        7.85       15.26     54.40 o 
  -1   8  10      759.56      799.14     88.37 o 
   0   8  10       14.96       -9.27     64.01 o 
   1   8  10      197.19      170.69     68.43 o 
   2   8  10        6.70       -7.73     64.48 o 
   3   8  10      902.76      838.00    142.96 o 
   4   8  10      210.65      155.90    110.87 o 
 -11   0  11     3384.62     3597.48    207.35 o 
  -9   0  11     2207.33     2385.03    223.45 o 
  -7   0  11       53.94       -2.05     63.47 o 
  -5   0  11        8.69      -26.08     54.44 o 
  -3   0  11       66.46       71.02     26.74 o 
  -1   0  11     1710.24     1562.40     95.37 o 
   1   0  11     2925.72     2879.54    126.30 o 
   3   0  11     1480.81     1480.92    166.36 o 
   5   0  11      277.76      283.08     37.19 o 
   7   0  11       44.27      -14.79     33.60 o 
   9   0  11     1154.73     1094.30     82.19 o 
  11   0  11       40.13       20.15     61.44 o 
  13   0  11      688.07      518.02     95.02 o 
  15   0  11       31.80      -26.20     85.33 o 
 -14   1  11       80.05      -11.91     60.12 o 
 -13   1  11      463.01      479.48    188.05 o 
 -12   1  11      556.82      613.73     95.73 o 
 -11   1  11      884.40      845.27    118.52 o 
 -10   1  11     2308.61     2216.26    183.72 o 
  -9   1  11     1008.53     1047.22     76.45 o 
  -8   1  11      805.25      870.16     65.64 o 
  -7   1  11     1732.48     1782.44     96.93 o 
  -6   1  11     2338.44     2429.37    124.60 o 
  -5   1  11     5310.69     5159.51    225.91 o 
  -4   1  11      465.94      459.24     41.29 o 
  -3   1  11      497.65      491.87     41.57 o 
  -2   1  11     1893.67     1912.65     96.97 o 
  -1   1  11     3602.75     3656.29    163.09 o 
   0   1  11     1155.57     1004.82     58.79 o 
   1   1  11    12777.02    12849.47    458.08 o 
   2   1  11      376.82      363.57     38.76 o 
   3   1  11      304.92      285.40     26.26 o 
   4   1  11        4.28       -9.62     17.57 o 
   5   1  11     6461.96     6036.44    196.07 o 
   6   1  11      662.17      581.55     32.96 o 
   7   1  11       37.93        8.94     16.88 o 
   8   1  11      208.61      191.73     23.93 o 
   9   1  11      330.11      252.37     29.92 o 
  10   1  11      683.48      699.03     57.21 o 
  11   1  11       86.42       96.77     35.39 o 
  12   1  11     1076.16      997.15    105.85 o 
  13   1  11     1005.21      973.70     83.33 o 
  14   1  11      263.49      198.14     63.06 o 
 -14   2  11      710.12      632.46    169.77 o 
 -13   2  11     1167.64      964.32    185.63 o 
 -12   2  11      188.75      214.75     60.62 o 
 -11   2  11      104.65       61.10     66.34 o 
 -10   2  11      173.83       66.91     73.00 o 
  -9   2  11       86.70       52.20     49.11 o 
  -8   2  11       94.45       27.44     39.66 o 
  -7   2  11     1924.72     1929.99    103.44 o 
  -6   2  11      111.22       57.32     38.70 o 
  -5   2  11      186.30      185.75     36.50 o 
  -4   2  11     3093.17     3078.36    143.70 o 
  -3   2  11     7011.85     7032.39    297.95 o 
  -2   2  11     1040.31     1054.26     62.97 o 
  -1   2  11      469.23      456.16     40.60 o 
   0   2  11      212.83      181.41     32.65 o 
   1   2  11     4111.52     4174.57    158.40 o 
   2   2  11       38.54       35.84     25.72 o 
   3   2  11      154.31      130.68     26.07 o 
   4   2  11     2330.86     2288.50     95.75 o 
   5   2  11     1892.46     1773.21     79.90 o 
   6   2  11      894.59      903.08     50.31 o 
   7   2  11        5.80      -39.84     26.56 o 
   8   2  11       22.46       20.10     28.69 o 
   9   2  11     1589.72     1446.15     81.83 o 
  10   2  11     1203.76     1036.41     78.55 o 
  11   2  11       46.26       31.30     46.21 o 
  12   2  11       78.19      107.62     52.34 o 
  13   2  11     1400.36     1306.24    197.19 o 
  14   2  11      256.27      190.34     64.12 o 
 -14   3  11      125.72      148.39     67.36 o 
 -13   3  11      129.67      114.37     79.77 o 
 -12   3  11       10.22      -39.75     58.57 o 
 -11   3  11     1246.26     1138.27    289.89 o 
 -10   3  11      120.34       72.49     52.85 o 
  -9   3  11       17.70      -21.47     48.77 o 
  -8   3  11       33.32      -28.31     46.74 o 
  -7   3  11     2924.90     2498.93    229.35 o 
  -6   3  11     1605.35     1402.56    158.45 o 
  -5   3  11      113.27      102.95     34.91 o 
  -4   3  11      176.17      167.82     36.22 o 
  -3   3  11     1154.71     1138.93     67.51 o 
  -2   3  11      181.75      217.19     36.61 o 
  -1   3  11      459.78      484.44     44.57 o 
   0   3  11      142.71      122.78     34.50 o 
   1   3  11       23.88       23.42     28.68 o 
   2   3  11     1273.40     1300.59     64.73 o 
   3   3  11     3403.25     3466.66    160.92 o 
   4   3  11      380.41      376.31     35.07 o 
   5   3  11       51.44       46.38     29.31 o 
   6   3  11     3245.30     3204.28    139.66 o 
   7   3  11     2961.60     2716.24    112.76 o 
   8   3  11      970.63      860.54    137.90 o 
   9   3  11      107.94       61.81     41.73 o 
  10   3  11       83.68       -9.64     54.61 o 
  11   3  11     1081.16     1089.82     83.83 o 
  12   3  11      431.49      312.35     59.73 o 
  13   3  11      721.79      661.54     94.19 o 
 -13   4  11      233.96      126.76     69.93 o 
 -12   4  11        4.02      -68.11     63.44 o 
 -11   4  11      518.95      542.33     81.97 o 
 -10   4  11      768.74      818.77    210.35 o 
  -9   4  11        3.06      -76.04     52.45 o 
  -8   4  11      112.14      113.13     51.06 o 
  -7   4  11      127.50      136.46     50.19 o 
  -6   4  11      689.02      693.45     75.09 o 
  -5   4  11      795.87      818.80     92.76 o 
  -4   4  11       75.95       80.80     41.55 o 
  -3   4  11      112.90       68.87     36.65 o 
  -2   4  11     9535.95     9747.53    407.70 o 
  -1   4  11     3089.89     3192.69    150.63 o 
   0   4  11     2151.20     2422.70    121.35 o 
   1   4  11      372.18      384.95     39.87 o 
   2   4  11     6780.65     7143.78    263.26 o 
   3   4  11     1016.87     1099.69     60.84 o 
   4   4  11      262.37      313.50     37.86 o 
   5   4  11      437.53      408.94     40.76 o 
   6   4  11     2625.05     2708.51    170.71 o 
   7   4  11       20.04       -2.97     41.17 o 
   8   4  11     1782.42     1619.94    107.45 o 
   9   4  11      267.37      217.98     49.84 o 
  10   4  11        7.12        5.81     45.91 o 
  11   4  11      257.51      276.44     56.54 o 
  12   4  11       10.23      -77.82     51.88 o 
  13   4  11       31.12       35.54     57.30 o 
 -11   5  11      127.58       46.86     72.59 o 
 -10   5  11      545.26      471.97     82.58 o 
  -9   5  11     1156.08     1208.69    158.32 o 
  -8   5  11       13.49       21.47     56.92 o 
  -7   5  11       17.51      -15.54     52.65 o 
  -6   5  11     2390.89     2524.81    156.37 o 
  -5   5  11     1736.95     1769.04    123.61 o 
  -4   5  11      140.38       93.01     49.80 o 
  -3   5  11      126.49       26.01     39.84 o 
  -2   5  11       34.03       22.22     39.43 o 
  -1   5  11      315.47      279.68     45.99 o 
   0   5  11      570.19      639.37     49.40 o 
   1   5  11      765.56      804.29     53.60 o 
   2   5  11      168.97      213.94     39.92 o 
   3   5  11       29.53      -20.15     40.60 o 
   4   5  11     1640.75     1783.78    265.18 o 
   5   5  11     1023.55     1225.38     92.68 o 
   6   5  11     1120.83     1305.51    153.86 o 
   7   5  11       46.74       39.34     50.41 o 
   8   5  11      200.37      164.89     66.61 o 
   9   5  11      696.46      709.90     72.46 o 
  10   5  11      217.20      208.06     57.27 o 
  11   5  11      408.50      368.42     62.69 o 
 -10   6  11      516.90      409.00     84.53 o 
  -9   6  11      160.69      123.61     72.29 o 
  -8   6  11       38.16       31.07     67.42 o 
  -7   6  11      662.22      630.99     82.27 o 
  -6   6  11       32.62       50.23     61.09 o 
  -5   6  11      555.06      622.45     75.87 o 
  -4   6  11      701.87      639.61     75.60 o 
  -3   6  11       79.01       56.63     55.78 o 
  -2   6  11      333.41      476.56     67.72 o 
  -1   6  11      634.94      714.40     75.94 o 
   0   6  11      601.96      782.09     66.11 o 
   1   6  11      471.89      393.90     54.05 o 
   2   6  11       63.78      129.70     56.95 o 
   3   6  11       58.36       99.76     55.55 o 
   4   6  11      300.12      451.94     81.46 o 
   5   6  11     1678.86     2021.31    297.93 o 
   6   6  11      172.49      241.04     69.52 o 
   7   6  11     1733.02     1931.17    134.54 o 
   8   6  11      237.56      245.83     64.78 o 
   9   6  11     1857.03     1762.16    205.61 o 
  10   6  11     1540.58     1554.65    117.67 o 
  -7   7  11       21.53       68.42     75.01 o 
  -6   7  11      961.86     1031.63    197.63 o 
  -5   7  11        3.18       43.32     66.53 o 
  -4   7  11       65.79       61.31     65.52 o 
  -3   7  11       92.29      125.60     65.28 o 
  -2   7  11      235.35      288.54     70.55 o 
  -1   7  11      492.03      535.92     63.20 o 
   0   7  11       62.81       93.89     52.60 o 
   1   7  11      394.52      357.96     89.73 o 
   2   7  11      973.27     1024.31     95.24 o 
   3   7  11      935.46     1077.00     97.16 o 
   4   7  11       10.88      -41.50     94.09 o 
   5   7  11      251.47      445.25    260.99 o 
   6   7  11      893.61     1255.25    336.25 o 
   7   7  11      636.52      942.61    135.31 o 
  -2   8  11       47.90       11.61     65.59 o 
  -1   8  11       19.36       67.29     67.45 o 
   0   8  11      492.95      543.51     82.62 o 
   1   8  11       35.95       41.40     68.05 o 
   2   8  11        9.80      -24.86     67.53 o 
 -12   0  12     3822.82     3887.19    346.82 o 
 -10   0  12       66.62       73.22    115.61 o 
  -8   0  12     8746.69     9547.00    724.24 o 
  -6   0  12     8276.29     9294.32    706.29 o 
  -4   0  12      806.36      972.62    132.45 o 
  -2   0  12    11697.45    10995.72    551.41 o 
   0   0  12     1406.84     1329.94     87.62 o 
   2   0  12     1539.62     1379.32     88.78 o 
   4   0  12      388.81      372.53     57.47 o 
   6   0  12     2507.46     2392.63    137.91 o 
   8   0  12      441.89      400.21     60.28 o 
  10   0  12     3683.49     3155.49    180.19 o 
  12   0  12       92.68       27.19     68.15 o 
  14   0  12       39.31        0.88     79.05 o 
 -13   1  12       31.91       17.08     59.96 o 
 -12   1  12      174.63      179.55     61.63 o 
 -11   1  12       36.39      -12.37     56.71 o 
 -10   1  12      871.83     1013.39     77.72 o 
  -9   1  12        1.80       17.32     45.55 o 
  -8   1  12      893.68      892.31     68.49 o 
  -7   1  12      367.39      426.34     50.71 o 
  -6   1  12     1454.44     1495.34     85.61 o 
  -5   1  12       11.40      -22.38     45.33 o 
  -4   1  12     3472.90     3587.92    165.83 o 
  -3   1  12      205.35      130.41     31.10 o 
  -2   1  12      308.73      290.25     36.27 o 
  -1   1  12      631.30      522.07     63.68 o 
   0   1  12      123.57       93.76     30.21 o 
   1   1  12      419.74      502.41     35.83 o 
   2   1  12     6982.19     6387.13    507.97 o 
   3   1  12     1535.18     1430.31    103.15 o 
   4   1  12     2888.99     2574.15    105.44 o 
   5   1  12      973.51     1001.71     52.34 o 
   6   1  12     1148.13      991.75     54.24 o 
   7   1  12      426.80      412.44     36.33 o 
   8   1  12      889.46      837.19     59.74 o 
   9   1  12      291.84      229.36     40.99 o 
  10   1  12      486.61      439.48     48.18 o 
  11   1  12        9.82      -32.42     46.52 o 
  12   1  12      369.77      351.11     76.63 o 
  13   1  12       66.54       -4.18     67.49 o 
  14   1  12     2215.62     1790.56    173.96 o 
 -13   2  12      468.29      421.00     88.02 o 
 -12   2  12      443.46      526.61    100.52 o 
 -11   2  12       60.14      -22.47     56.36 o 
 -10   2  12      552.62      702.86    111.92 o 
  -9   2  12       91.68       59.21     52.24 o 
  -8   2  12       56.26      -14.65     41.67 o 
  -7   2  12      122.37      100.09     42.10 o 
  -6   2  12      134.39      135.83     38.45 o 
  -5   2  12      573.91      532.53     53.66 o 
  -4   2  12     2804.17     2893.44    138.89 o 
  -3   2  12      532.48      507.49     45.20 o 
  -2   2  12      886.21      902.04     60.95 o 
  -1   2  12     5815.04     5934.89    254.77 o 
   0   2  12     3777.44     3700.42    167.26 o 
   1   2  12     2172.45     2127.54     92.37 o 
   2   2  12      105.54      115.45     29.89 o 
   3   2  12     2438.95     2366.71     98.96 o 
   4   2  12     4958.21     5030.84    189.11 o 
   5   2  12     3144.36     2874.80    116.59 o 
   6   2  12     3961.48     3702.44    144.27 o 
   7   2  12      367.52      390.50     37.22 o 
   8   2  12       52.81       31.10     30.31 o 
   9   2  12      471.99      425.84     40.78 o 
  10   2  12     1508.65     1296.13     94.94 o 
  11   2  12       49.69       78.18     47.71 o 
  12   2  12       64.65       40.35     49.43 o 
  13   2  12       42.88       47.44     57.50 o 
 -13   3  12      166.01      142.45     65.54 o 
 -12   3  12        1.27      -38.41     59.93 o 
 -11   3  12       89.30      127.40     60.66 o 
 -10   3  12      448.81      423.43     91.88 o 
  -9   3  12     2515.57     2442.13    421.85 o 
  -8   3  12      985.98      987.12    132.89 o 
  -7   3  12      283.37      272.16     93.50 o 
  -6   3  12      324.55      302.34     44.20 o 
  -5   3  12     4504.62     4789.39    212.19 o 
  -4   3  12     2977.22     3094.26    147.30 o 
  -3   3  12     1373.52     1441.31     80.80 o 
  -2   3  12      895.35      959.76     64.74 o 
  -1   3  12      257.07      276.02     47.26 o 
   0   3  12      118.67       99.67     37.44 o 
   1   3  12      294.10      329.95     37.19 o 
   2   3  12     4894.20     5076.54    192.38 o 
   3   3  12      953.55     1024.02     57.86 o 
   4   3  12      569.97      603.73     43.28 o 
   5   3  12       28.14       11.71     30.07 o 
   6   3  12     2588.50     2323.04    101.63 o 
   7   3  12      865.66      856.49     52.19 o 
   8   3  12        1.50       19.44     39.20 o 
   9   3  12      317.67      248.22     52.02 o 
  10   3  12       21.63      -19.47     43.95 o 
  11   3  12       48.84        1.52     48.30 o 
  12   3  12      338.39      303.82     65.62 o 
  13   3  12       85.43      118.29     57.81 o 
 -12   4  12      129.86       95.59     67.82 o 
 -11   4  12       40.15       39.64     63.19 o 
 -10   4  12      221.46      213.69    130.36 o 
  -9   4  12       74.31      101.53     56.88 o 
  -8   4  12       39.43       70.75     61.60 o 
  -7   4  12       19.74       10.34     49.89 o 
  -6   4  12       13.38      -24.62     47.16 o 
  -5   4  12      801.40      821.24     70.69 o 
  -4   4  12      530.05      557.84     63.26 o 
  -3   4  12        7.44      -19.71     38.93 o 
  -2   4  12      357.56      399.57     48.32 o 
  -1   4  12     3319.26     3456.24    162.16 o 
   0   4  12      329.01      353.46     47.12 o 
   1   4  12        5.55      -12.73     34.44 o 
   2   4  12     2563.35     2741.90    117.72 o 
   3   4  12       18.83       39.53     35.82 o 
   4   4  12      571.59      621.05     47.83 o 
   5   4  12       12.39        8.19     33.90 o 
   6   4  12        4.71      -16.15     42.48 o 
   7   4  12     1694.09     1692.11    111.07 o 
   8   4  12      368.63      379.87     54.64 o 
   9   4  12      611.75      568.87     98.92 o 
  10   4  12        1.45        6.14     47.90 o 
  11   4  12     2055.32     1777.37    130.36 o 
  12   4  12      424.32      380.41     64.44 o 
 -10   5  12       55.00       97.94     66.37 o 
  -9   5  12     2294.53     2510.29    245.03 o 
  -8   5  12      387.74      419.79     70.55 o 
  -7   5  12       32.19       64.31     57.53 o 
  -6   5  12      321.63      407.93     75.86 o 
  -5   5  12     1364.67     1442.91    108.69 o 
  -4   5  12       43.16       43.34     76.13 o 
  -3   5  12        5.08      -20.56     46.07 o 
  -2   5  12      648.87      663.71     60.59 o 
  -1   5  12        0.90      -23.74     43.22 o 
   0   5  12     1294.39     1427.70     74.81 o 
   1   5  12       23.69       27.14     39.44 o 
   2   5  12       23.01       13.36     39.83 o 
   3   5  12     1831.63     2060.65    100.19 o 
   4   5  12     2482.75     2913.42    308.83 o 
   5   5  12       39.79        0.19     53.99 o 
   6   5  12       60.25       -1.44     53.38 o 
   7   5  12     2399.34     2477.89    150.54 o 
   8   5  12      259.89      326.36     60.11 o 
   9   5  12     1430.82     1288.45     99.74 o 
  10   5  12        7.99      -48.26     52.36 o 
  -9   6  12      750.77      735.42     92.60 o 
  -8   6  12        3.18       12.78     68.68 o 
  -7   6  12       22.05      -31.15     65.00 o 
  -6   6  12        0.73      -92.69     61.80 o 
  -5   6  12      460.83      438.09     85.05 o 
  -4   6  12       49.65        2.56     60.48 o 
  -3   6  12      386.67      354.64     68.54 o 
  -2   6  12      585.98      610.74     92.48 o 
  -1   6  12     1633.74     1646.45    100.50 o 
   0   6  12       57.08       68.22     49.29 o 
   1   6  12       30.23       70.13     50.59 o 
   2   6  12      502.61      602.18     74.92 o 
   3   6  12      185.97      268.13     65.84 o 
   4   6  12      299.38      334.23     80.56 o 
   5   6  12      529.27      770.55     90.21 o 
   6   6  12      324.97      338.56     73.84 o 
   7   6  12       41.10       48.56     65.07 o 
   8   6  12     1858.79     2051.88    140.04 o 
   9   6  12      709.54      803.22     85.66 o 
  -6   7  12      844.16      729.68    144.07 o 
  -5   7  12      277.21      229.67    104.04 o 
  -4   7  12      296.20      327.67     87.03 o 
  -3   7  12      436.44      566.24     83.72 o 
  -2   7  12     1416.81     1436.37    208.09 o 
  -1   7  12      171.17      180.89     58.97 o 
   0   7  12      453.27      509.07     76.73 o 
   1   7  12       15.44       49.15     65.18 o 
   2   7  12      646.86      633.02     83.83 o 
   3   7  12     1411.06     1713.43    128.80 o 
   4   7  12      613.82      923.93    575.77 o 
   5   7  12      144.09      224.71     98.24 o 
   6   7  12        6.08       20.02     87.95 o 
 -11   0  13      228.97       98.10    131.35 o 
  -9   0  13     1145.10     1242.70    178.80 o 
  -7   0  13      184.45      134.54    123.20 o 
  -5   0  13      934.06      887.08    142.47 o 
  -3   0  13     3715.27     3850.75    331.62 o 
  -1   0  13       50.06       90.61     78.17 o 
   1   0  13    10459.29    10278.94    762.77 o 
   3   0  13     6282.24     6115.40    469.80 o 
   5   0  13     2942.24     2779.26    248.28 o 
   7   0  13     5014.88     4520.91    239.07 o 
   9   0  13       50.76       43.54     44.15 o 
  11   0  13     3109.56     2942.57    174.61 o 
  13   0  13       14.24       16.07     73.44 o 
 -13   1  13      177.68       49.66    125.84 o 
 -12   1  13      130.56      -59.45    121.22 o 
 -11   1  13       65.94     -125.07    113.18 o 
 -10   1  13      318.47      307.68    114.50 o 
  -9   1  13     1449.63     1531.82    135.29 o 
  -8   1  13      487.13      658.36     63.29 o 
  -7   1  13     1633.92     1861.95    104.20 o 
  -6   1  13      773.14      882.23     65.23 o 
  -5   1  13      131.97       79.21     47.53 o 
  -4   1  13     2539.50     2732.82    136.85 o 
  -3   1  13     2327.58     2424.64    122.71 o 
  -2   1  13     1293.98     1326.32     76.77 o 
  -1   1  13     1798.90     2157.26    142.90 o 
   0   1  13      424.64      434.96     43.21 o 
   1   1  13      529.58      572.01     46.92 o 
   2   1  13     1954.97     1976.17    101.74 o 
   3   1  13     4626.67     4107.42    255.87 o 
   4   1  13      252.13      259.73     61.10 o 
   5   1  13      793.60      813.93     56.75 o 
   6   1  13      993.96      978.74     63.79 o 
   7   1  13      587.01      468.16     45.65 o 
   8   1  13        8.91      -24.55     54.08 o 
   9   1  13        2.07      -35.19     37.26 o 
  10   1  13      673.59      648.03     58.86 o 
  11   1  13      722.79      733.79     71.80 o 
  12   1  13       78.83       57.25     63.42 o 
  13   1  13       41.41       72.23     70.02 o 
 -13   2  13       35.42      -10.42     62.75 o 
 -12   2  13      187.89      196.42     64.62 o 
 -11   2  13     1306.00     1444.49    271.29 o 
 -10   2  13       93.80      126.88     75.09 o 
  -9   2  13      180.75      184.18     59.28 o 
  -8   2  13      219.66      217.72     49.32 o 
  -7   2  13      380.15      457.42     52.94 o 
  -6   2  13      253.70      267.44     45.48 o 
  -5   2  13     1805.21     1935.49    106.43 o 
  -4   2  13      597.89      610.42     53.42 o 
  -3   2  13     1929.20     1834.78    103.25 o 
  -2   2  13      209.21      186.29     38.80 o 
  -1   2  13     3574.23     3920.34    178.76 o 
   0   2  13     1518.40     1490.69    116.46 o 
   1   2  13      438.46      366.87     35.88 o 
   2   2  13      628.76      549.09     80.82 o 
   3   2  13     1716.80     1376.13    212.51 o 
   4   2  13        2.44        2.50     24.87 o 
   5   2  13       34.00       37.09     28.02 o 
   6   2  13        0.61      -16.18     28.59 o 
   7   2  13      364.82      355.60     38.15 o 
   8   2  13      682.84      587.87     45.35 o 
   9   2  13      532.53      474.44     47.63 o 
  10   2  13      898.17      721.05     87.75 o 
  11   2  13      137.47       50.32     60.56 o 
  12   2  13     1117.75      909.21    104.15 o 
  13   2  13      583.49      508.77     87.97 o 
 -12   3  13      593.31      586.32    216.13 o 
 -11   3  13      250.63      280.43     67.31 o 
 -10   3  13      163.31      208.58     64.51 o 
  -9   3  13      109.03       68.05     56.56 o 
  -8   3  13     1438.48     1482.03    107.99 o 
  -7   3  13     1712.87     1704.32     96.48 o 
  -6   3  13       42.24      -26.22     39.45 o 
  -5   3  13       39.96        4.30     40.04 o 
  -4   3  13     1312.31     1283.57     82.52 o 
  -3   3  13     1132.63     1202.02     75.55 o 
  -2   3  13      132.62      150.21     41.93 o 
  -1   3  13       40.46       52.55     39.19 o 
   0   3  13     1135.34     1241.90     77.31 o 
   1   3  13       60.41       58.53     34.08 o 
   2   3  13      296.94      418.58     48.58 o 
   3   3  13     3009.99     3161.81    211.49 o 
   4   3  13     1374.75     1417.12     86.51 o 
   5   3  13      895.11     1047.65     74.72 o 
   6   3  13      881.78      944.63     57.49 o 
   7   3  13        0.25      -48.69     32.46 o 
   8   3  13     1789.01     1751.73     98.47 o 
   9   3  13      723.37      693.44     65.29 o 
  10   3  13      898.95      839.92     74.71 o 
  11   3  13      276.92      230.25     56.22 o 
  12   3  13       26.97      -57.32     51.77 o 
 -11   4  13      309.23      286.28     95.51 o 
 -10   4  13        0.76        6.38     60.37 o 
  -9   4  13       40.61      -12.63     59.64 o 
  -8   4  13       38.84       44.54     56.55 o 
  -7   4  13       48.09       40.72     52.54 o 
  -6   4  13       16.35      -23.59     51.26 o 
  -5   4  13       50.41       -4.57     43.28 o 
  -4   4  13      692.86      686.37     59.71 o 
  -3   4  13       95.12       75.94     43.10 o 
  -2   4  13       71.25       74.48     43.03 o 
  -1   4  13      431.76      480.82     53.66 o 
   0   4  13     1863.07     1969.63     94.57 o 
   1   4  13      143.44      153.06     39.79 o 
   2   4  13     1391.57     1466.71     77.33 o 
   3   4  13      971.08     1026.41     62.88 o 
   4   4  13       86.40       88.15     38.07 o 
   5   4  13        6.67      -10.07     36.24 o 
   6   4  13      179.88      176.99     44.59 o 
   7   4  13       32.44       -5.62     59.07 o 
   8   4  13      588.69      587.18     64.06 o 
   9   4  13      355.85      423.18     59.67 o 
  10   4  13       87.21       50.68     50.73 o 
  11   4  13        4.70      -19.80     51.22 o 
  -9   5  13      372.82      367.49     75.39 o 
  -8   5  13      810.09      895.10     92.00 o 
  -7   5  13      135.58      132.80     64.52 o 
  -6   5  13      379.14      379.62     70.43 o 
  -5   5  13     1498.76     1739.81    123.10 o 
  -4   5  13       44.28       41.59     57.33 o 
  -3   5  13       99.00      114.25     67.90 o 
  -2   5  13        3.48      -16.88     47.40 o 
  -1   5  13     1018.63     1158.41     81.04 o 
   0   5  13     1586.31     1890.92     96.04 o 
   1   5  13      509.42      571.34     53.61 o 
   2   5  13        5.26       16.06     43.09 o 
   3   5  13        5.82      -14.87     43.00 o 
   4   5  13     2512.51     3082.24    295.23 o 
   5   5  13      355.96      441.41     66.02 o 
   6   5  13      228.58      201.20     69.58 o 
   7   5  13      348.79      396.88     64.81 o 
   8   5  13     1673.22     1672.88    118.98 o 
   9   5  13       37.56       70.94     56.10 o 
  -7   6  13      481.34      577.33    161.13 o 
  -6   6  13      127.82      172.19     71.78 o 
  -5   6  13      515.56      457.66     79.05 o 
  -4   6  13     1784.68     1762.63    173.41 o 
  -3   6  13      686.61      948.64     95.68 o 
  -2   6  13       43.49       11.14     63.67 o 
  -1   6  13       18.16       29.85     44.97 o 
   0   6  13     2272.37     2728.93    124.22 o 
   1   6  13      267.09      259.28     57.90 o 
   2   6  13        3.90       65.02     63.64 o 
   3   6  13      127.80      145.44     65.42 o 
   4   6  13        1.17      -53.97     73.63 o 
   5   6  13       46.16      102.14     73.14 o 
   6   6  13      112.61      160.78     72.88 o 
   7   6  13      170.16      207.21     69.37 o 
  -3   7  13        6.66       -5.44     73.68 o 
  -2   7  13       91.49      142.24     60.07 o 
  -1   7  13       23.15      -20.50     56.94 o 
   0   7  13        1.36      -27.16     64.04 o 
   1   7  13        1.92        1.07     67.23 o 
   2   7  13      948.98     1161.12    105.56 o 
   3   7  13        1.11       22.24    119.35 o 
 -12   0  14       80.58      -35.34    147.31 o 
 -10   0  14      431.23      399.22    158.54 o 
  -8   0  14       83.76       59.78    140.27 o 
  -6   0  14       18.97      -27.86    121.00 o 
  -4   0  14     1523.75     1599.42    183.76 o 
  -2   0  14     2295.75     2549.59    252.35 o 
   0   0  14      852.41      853.61    123.42 o 
   2   0  14      719.08      612.16    108.34 o 
   4   0  14     1510.45     1311.29    145.55 o 
   6   0  14      430.54      305.31     97.11 o 
   8   0  14        2.41       -1.65     87.42 o 
  10   0  14     1637.85     1565.73    169.33 o 
 -12   1  14       48.53      115.94    135.53 o 
 -11   1  14       13.72      -17.07    128.93 o 
 -10   1  14      891.70      967.18    125.96 o 
  -9   1  14       12.90      -60.18     94.59 o 
  -8   1  14       51.31      -74.88     89.60 o 
  -7   1  14       74.35       -2.09     85.98 o 
  -6   1  14     4667.94     5473.37    322.18 o 
  -5   1  14       28.64      -29.96     75.50 o 
  -4   1  14      260.28      221.47     76.81 o 
  -3   1  14      238.18      253.12     75.01 o 
  -2   1  14     2299.10     2468.26    174.65 o 
  -1   1  14      751.56      715.41     85.75 o 
   0   1  14     2837.76     2834.26    185.36 o 
   1   1  14     1391.52     1525.90    113.64 o 
   2   1  14      123.72      128.21     60.27 o 
   3   1  14      777.70      785.85     67.30 o 
   4   1  14      349.06      278.26     35.64 o 
   5   1  14     2388.56     2385.29    162.34 o 
   6   1  14     1821.86     1755.58     95.24 o 
   7   1  14     1257.23     1143.08     72.09 o 
   8   1  14        2.06      -49.35     36.56 o 
   9   1  14      309.78      353.31     48.95 o 
  10   1  14      885.25      797.55     63.47 o 
  11   1  14      182.36      266.77     56.47 o 
  12   1  14     1305.86     1134.03    118.80 o 
 -12   2  14      135.47      109.99    119.35 o 
 -11   2  14      676.50      785.67    147.31 o 
 -10   2  14     1337.63     1439.88    204.46 o 
  -9   2  14      228.17      257.00     61.68 o 
  -8   2  14       54.02       28.92     48.11 o 
  -7   2  14        0.12      -72.22     48.15 o 
  -6   2  14        7.17      -15.23     42.30 o 
  -5   2  14       97.43       22.12     61.82 o 
  -4   2  14       10.06      -56.46     37.96 o 
  -3   2  14      526.81      542.88     53.86 o 
  -2   2  14     3560.34     3893.89    181.47 o 
  -1   2  14      142.04      116.59     40.34 o 
   0   2  14      111.94      109.64     39.98 o 
   1   2  14       20.19       -1.62     18.70 o 
   2   2  14      144.53       86.59     39.46 o 
   3   2  14     2209.65     2013.51    124.74 o 
   4   2  14      491.56      526.29     48.91 o 
   5   2  14        9.97      -34.19     33.91 o 
   6   2  14      264.20      265.63     42.35 o 
   7   2  14        0.44      -49.84     51.04 o 
   8   2  14     1252.46     1238.90     77.57 o 
   9   2  14      954.40      962.88     68.34 o 
  10   2  14        9.04      -50.32     54.72 o 
  11   2  14      175.74       94.14     62.43 o 
  12   2  14      238.56      333.49     75.75 o 
 -11   3  14      670.22      708.89    114.67 o 
 -10   3  14       31.31      -12.24     59.58 o 
  -9   3  14        8.46      -66.98     75.25 o 
  -8   3  14     1337.86     1472.54    111.81 o 
  -7   3  14      677.09      777.63     68.04 o 
  -6   3  14      391.82      442.02     55.82 o 
  -5   3  14      124.48      168.37     46.22 o 
  -4   3  14      555.19      583.71     57.46 o 
  -3   3  14       64.24       54.34     42.65 o 
  -2   3  14      183.98      169.77     45.05 o 
  -1   3  14      223.42      209.18     46.02 o 
   0   3  14      106.86      104.89     37.87 o 
   1   3  14     1460.60     1719.00     83.88 o 
   2   3  14      176.99      228.31     40.69 o 
   3   3  14       92.86       89.10     34.06 o 
   4   3  14      106.21      132.77     35.14 o 
   5   3  14     1263.18     1310.53     95.10 o 
   6   3  14      833.75      895.93     56.49 o 
   7   3  14       77.14       29.34     36.29 o 
   8   3  14       29.35       11.88     40.00 o 
   9   3  14        1.98       17.87     44.46 o 
  10   3  14       27.69      -25.66     46.88 o 
  11   3  14        0.02      -41.14     50.24 o 
 -10   4  14        1.50      -56.08     63.88 o 
  -9   4  14      687.86      774.78     85.38 o 
  -8   4  14      409.38      359.66    103.27 o 
  -7   4  14     1590.20     1794.63    127.51 o 
  -6   4  14      531.11      645.44    122.93 o 
  -5   4  14      157.24      136.48     48.76 o 
  -4   4  14      356.14      318.21     62.08 o 
  -3   4  14     3464.74     4148.43    194.11 o 
  -2   4  14      991.09     1008.97     79.07 o 
  -1   4  14      536.55      614.08     61.02 o 
   0   4  14      518.43      622.23     68.54 o 
   1   4  14     1817.51     2321.54    109.45 o 
   2   4  14      317.58      407.46     49.59 o 
   3   4  14      330.09      337.01     45.42 o 
   4   4  14      197.71      205.15     42.07 o 
   5   4  14      199.39      158.70     42.47 o 
   6   4  14       78.35       80.81     44.63 o 
   7   4  14        1.41        3.85     46.93 o 
   8   4  14        3.55      -25.13     48.54 o 
   9   4  14      967.29      868.87     79.24 o 
  10   4  14      852.46      921.04     82.36 o 
  -8   5  14        5.05      -18.43     66.26 o 
  -7   5  14     1170.61     1367.27    115.89 o 
  -6   5  14      314.92      462.40     76.28 o 
  -5   5  14       29.28       64.16     61.93 o 
  -4   5  14        3.72       46.22     61.73 o 
  -3   5  14      356.06      458.56     61.11 o 
  -2   5  14      218.51      172.68     55.59 o 
  -1   5  14       86.74       77.23     52.78 o 
   0   5  14      243.73      253.99     48.25 o 
   1   5  14      528.18      661.19     58.70 o 
   2   5  14        6.92       -9.41     46.36 o 
   3   5  14       71.90       15.05     46.92 o 
   4   5  14      927.59     1218.08     85.76 o 
   5   5  14      571.10      738.67    153.97 o 
   6   5  14       59.72       33.47     56.40 o 
   7   5  14        3.00        4.69     55.10 o 
   8   5  14      304.63      340.78     65.13 o 
  -6   6  14       23.10       61.59     71.04 o 
  -5   6  14      383.42      314.49     79.11 o 
  -4   6  14       48.30       98.69     72.00 o 
  -3   6  14       45.35       12.12     83.79 o 
  -2   6  14      162.93      112.15     70.92 o 
  -1   6  14      542.24      574.57     59.74 o 
   0   6  14     1475.51     1698.21     92.74 o 
   1   6  14       65.01       -3.75     51.17 o 
   2   6  14     1227.24     1419.92    112.69 o 
   3   6  14      546.99      702.85     87.47 o 
   4   6  14     1292.64     1938.78    477.23 o 
   5   6  14      734.15     1031.84    102.54 o 
   6   6  14      672.83      932.33    133.55 o 
 -11   0  15       26.98     -202.36    157.66 o 
  -9   0  15      502.88      603.79    178.58 o 
  -7   0  15      202.05      290.99    152.82 o 
  -5   0  15      389.30      299.80    139.28 o 
  -3   0  15      210.00      264.35    118.03 o 
  -1   0  15     3319.47     4096.38    354.08 o 
   1   0  15      199.29      150.84     97.33 o 
   3   0  15     6663.10     6759.92    523.20 o 
   5   0  15     2119.78     1870.93    209.63 o 
   7   0  15       98.88       44.26     98.54 o 
   9   0  15      497.17      450.75    114.94 o 
  11   0  15       24.03       -8.92    107.90 o 
 -11   1  15        3.65       -3.30    143.46 o 
 -10   1  15        0.19     -136.23    150.34 o 
  -9   1  15     1164.23     1179.18    141.09 o 
  -8   1  15       53.09       -6.49    103.77 o 
  -7   1  15       77.52       23.51     99.69 o 
  -6   1  15        5.12     -131.14    117.15 o 
  -5   1  15     2894.66     3267.62    226.17 o 
  -4   1  15      224.04      252.17     87.08 o 
  -3   1  15      112.31      126.54     80.38 o 
  -2   1  15      307.99      418.11    103.33 o 
  -1   1  15        6.65       62.03     70.69 o 
   0   1  15      364.82      441.81     78.81 o 
   1   1  15      687.72      729.48     87.07 o 
   2   1  15      275.07      290.14     72.03 o 
   3   1  15     2671.45     2742.76    183.81 o 
   4   1  15       74.57       51.19     66.34 o 
   5   1  15        2.64      -97.19     64.79 o 
   6   1  15      198.85       18.77     69.73 o 
   7   1  15     2007.50     1911.33    146.53 o 
   8   1  15        9.02      -58.02     68.47 o 
   9   1  15      613.81      701.75     88.59 o 
  10   1  15       41.36      -28.92     72.59 o 
  11   1  15      306.04      227.14    118.03 o 
 -11   2  15      586.00      579.24    145.22 o 
 -10   2  15      188.27      147.42    133.33 o 
  -9   2  15      271.77      320.94    135.86 o 
  -8   2  15      621.96      681.28    109.99 o 
  -7   2  15        4.24      -59.20     88.79 o 
  -6   2  15     1796.34     1978.04    152.67 o 
  -5   2  15      822.48      979.46    110.28 o 
  -4   2  15      677.42      663.48     97.16 o 
  -3   2  15        9.67      -83.97     73.75 o 
  -2   2  15     2521.59     2721.31    140.95 o 
  -1   2  15     3015.78     3383.50    164.02 o 
   0   2  15      100.68      129.30     47.22 o 
   1   2  15       14.54       -5.74     41.31 o 
   2   2  15       25.44       65.06     34.16 o 
   3   2  15      118.50       96.10     36.35 o 
   4   2  15      188.55      214.43     45.37 o 
   5   2  15      788.57      870.81     65.43 o 
   6   2  15      143.68      180.36     41.44 o 
   7   2  15      514.19      527.97     53.26 o 
   8   2  15        3.83       16.35     39.75 o 
   9   2  15      124.05      102.52     45.23 o 
  10   2  15      740.49      665.22     72.84 o 
  11   2  15      319.10      276.35     72.67 o 
 -10   3  15     1152.18     1302.73    132.12 o 
  -9   3  15     1325.02     1483.05    146.87 o 
  -8   3  15        1.49       -8.38     76.57 o 
  -7   3  15       41.46      -16.55     51.89 o 
  -6   3  15      535.84      661.71     66.80 o 
  -5   3  15     1805.88     2097.63    118.46 o 
  -4   3  15      106.23      102.30     47.54 o 
  -3   3  15      111.21       54.19     46.78 o 
  -2   3  15      120.12      191.01     49.10 o 
  -1   3  15      265.00      310.26     55.46 o 
   0   3  15       98.01       94.11     40.94 o 
   1   3  15     1994.58     2316.76    108.67 o 
   2   3  15      938.66     1152.59     69.85 o 
   3   3  15      410.14      379.23     42.44 o 
   4   3  15       51.37       21.44     35.92 o 
   5   3  15      579.71      602.26     49.99 o 
   6   3  15      494.51      516.92     54.51 o 
   7   3  15      106.40      106.12     45.02 o 
   8   3  15       34.43       24.53    116.16 o 
   9   3  15       21.16       10.35     54.72 o 
  10   3  15      215.74      232.31     68.26 o 
  -9   4  15      126.68      166.37     69.51 o 
  -8   4  15       68.81       44.57     77.24 o 
  -7   4  15       65.67       55.38     65.27 o 
  -6   4  15       87.99       93.68     60.68 o 
  -5   4  15       34.84      -21.33     50.46 o 
  -4   4  15      905.68      868.35     73.95 o 
  -3   4  15     1550.75     1670.96    101.50 o 
  -2   4  15      577.57      593.23     64.32 o 
  -1   4  15       21.92       21.96     50.70 o 
   0   4  15      861.48     1064.98     68.92 o 
   1   4  15      854.61      968.31     70.94 o 
   2   4  15      425.77      440.95     53.41 o 
   3   4  15      147.15      143.70     42.37 o 
   4   4  15     1070.52     1217.50     86.72 o 
   5   4  15        9.64      -24.15     41.34 o 
   6   4  15     2101.86     2266.11    172.94 o 
   7   4  15      779.84      727.32     66.49 o 
   8   4  15      655.57      647.43     70.57 o 
  -7   5  15      907.70     1211.86    110.76 o 
  -6   5  15      208.02      217.26     71.87 o 
  -5   5  15       40.26       39.92     69.21 o 
  -4   5  15      448.73      543.97     85.22 o 
  -3   5  15      788.60      975.56     81.14 o 
  -2   5  15      722.18      817.97     75.48 o 
  -1   5  15      380.12      441.75     58.27 o 
   0   5  15      347.28      356.70     55.18 o 
   1   5  15      163.07      200.12     53.15 o 
   2   5  15     3103.65     3831.89    162.11 o 
   3   5  15      728.30      935.08     68.99 o 
   4   5  15      278.82      263.50     57.46 o 
   5   5  15       39.56      -15.47     58.89 o 
   6   5  15      770.27      914.52     91.16 o 
   7   5  15      272.43      257.98     64.98 o 
  -3   6  15      229.64      236.71    115.27 o 
  -2   6  15     1349.03     1548.60    277.84 o 
  -1   6  15        7.76       49.79     51.68 o 
   0   6  15        2.14       36.94     53.93 o 
   1   6  15      958.74      974.30     74.89 o 
   2   6  15      606.56      651.68     88.51 o 
   3   6  15        0.77     -113.74     75.83 o 
 -10   0  16      123.54      -47.89    176.60 o 
  -8   0  16       90.46     -124.08    167.79 o 
  -6   0  16       72.88       27.97    154.91 o 
  -4   0  16     5291.40     6345.40    525.07 o 
  -2   0  16       20.55       24.88    114.83 o 
   0   0  16     4010.80     4436.15    381.17 o 
   2   0  16      284.67      410.56    115.05 o 
   4   0  16     2112.85     1787.47    190.36 o 
   6   0  16      798.41      889.50    139.72 o 
   8   0  16      309.16      268.64    115.49 o 
  10   0  16        1.05      -46.57    110.98 o 
 -10   1  16        2.21     -120.27    119.27 o 
  -9   1  16      415.71      429.17    172.53 o 
  -8   1  16     1584.64     1925.06    174.77 o 
  -7   1  16       77.42     -139.11    109.74 o 
  -6   1  16       74.47       -0.71    103.70 o 
  -5   1  16      207.72      110.83    102.17 o 
  -4   1  16     2028.24     2375.48    185.01 o 
  -3   1  16        9.13     -113.46     88.60 o 
  -2   1  16       78.07       66.20     84.45 o 
  -1   1  16        0.47        0.67     77.49 o 
   0   1  16       67.84      125.11     77.27 o 
   1   1  16       16.91       19.29     75.18 o 
   2   1  16     1601.66     1647.65    211.39 o 
   3   1  16      512.87      574.03     87.34 o 
   4   1  16     1167.23     1265.88    113.82 o 
   5   1  16        2.69      -68.04     72.43 o 
   6   1  16       58.81        6.46    134.71 o 
   7   1  16       38.64       45.80     74.96 o 
   8   1  16      323.13      250.63    104.21 o 
   9   1  16       34.41       -4.89     76.89 o 
  10   1  16       89.10       85.86     81.06 o 
  -9   2  16       55.11      120.23    140.82 o 
  -8   2  16      339.14      360.85    112.86 o 
  -7   2  16      120.96      141.79    104.56 o 
  -6   2  16      304.37      303.32    102.53 o 
  -5   2  16      148.63      122.46     95.94 o 
  -4   2  16      212.19      175.89     94.54 o 
  -3   2  16       23.94      -84.53     84.45 o 
  -2   2  16      308.25      355.78     91.30 o 
  -1   2  16       13.57      -59.41     79.66 o 
   0   2  16     1092.07     1193.29    115.50 o 
   1   2  16      398.43      494.87     88.77 o 
   2   2  16       17.27        2.05     77.64 o 
   3   2  16     1226.69     1225.56    113.93 o 
   4   2  16        8.41     -101.04     88.58 o 
   5   2  16      601.35      726.80     94.90 o 
   6   2  16        1.54       -8.19     75.14 o 
   7   2  16     1267.57     1125.35    110.59 o 
   8   2  16     1119.46     1265.01    115.39 o 
   9   2  16      416.61      357.65     86.76 o 
  -8   3  16      219.93      335.03    142.58 o 
  -7   3  16      399.77      595.97    151.61 o 
  -6   3  16      646.44      611.13    107.24 o 
  -5   3  16       36.63      -51.73     87.48 o 
  -4   3  16       71.54       61.55     53.11 o 
  -3   3  16      445.52      588.02     64.83 o 
  -2   3  16      148.30      154.92    123.13 o 
  -1   3  16     1886.12     2398.19    112.76 o 
   0   3  16      701.25      935.99     76.80 o 
   1   3  16      362.00      461.70     61.64 o 
   2   3  16       25.27      -16.72     39.14 o 
   3   3  16     2182.55     2474.29    130.27 o 
   4   3  16     1457.81     1574.59     95.41 o 
   5   3  16      133.11      167.03     44.63 o 
   6   3  16      127.53       75.73     45.10 o 
   7   3  16      539.43      553.72     58.91 o 
   8   3  16      610.79      585.91    127.11 o 
  -7   4  16      155.03      236.10     74.49 o 
  -6   4  16        0.24       37.94     65.62 o 
  -5   4  16      639.97      740.43     73.65 o 
  -4   4  16      443.03      521.64     68.76 o 
  -3   4  16        3.28      -53.78     54.90 o 
  -2   4  16      244.25      256.16     60.96 o 
  -1   4  16     1196.62     1464.73     85.01 o 
   0   4  16      599.75      737.76     63.06 o 
   1   4  16       43.23       44.45     48.23 o 
   2   4  16       57.66       69.20     49.60 o 
   3   4  16        8.51      -46.93     40.42 o 
   4   4  16       41.70      -27.95     43.00 o 
   5   4  16       47.87        1.59     43.49 o 
   6   4  16       25.23        8.91     46.57 o 
   7   4  16      391.92      332.79     64.06 o 
  -4   5  16        8.38       -6.70     72.27 o 
  -3   5  16      261.42      321.99     66.67 o 
  -2   5  16       11.53       67.05     61.01 o 
  -1   5  16      497.38      627.65     64.67 o 
   0   5  16      106.07      142.66     54.75 o 
   1   5  16       24.53       37.85     52.94 o 
   2   5  16      507.72      713.84     68.28 o 
   3   5  16      806.62     1077.07     97.26 o 
   4   5  16       83.40       83.31     55.58 o 
  -9   0  17       19.63      114.28    183.54 o 
  -7   0  17       24.67     -143.57    176.27 o 
  -5   0  17       29.85     -105.26    156.56 o 
  -3   0  17     1745.01     2129.67    242.77 o 
  -1   0  17      574.50      690.66    149.96 o 
   1   0  17      786.12      908.11    154.91 o 
   3   0  17      685.98      705.96    141.70 o 
   5   0  17      328.21      325.68    128.05 o 
   7   0  17       31.73      -11.67    114.83 o 
   9   0  17     2127.62     2065.59    229.67 o 
  -8   1  17       29.59     -129.01    126.11 o 
  -7   1  17     1689.39     2283.65    268.42 o 
  -6   1  17      484.48      567.36    128.88 o 
  -5   1  17       13.09      -78.15    112.28 o 
  -4   1  17      327.13      486.92    117.63 o 
  -3   1  17       21.26      -34.95     98.99 o 
  -2   1  17      601.52      851.65    117.48 o 
  -1   1  17       19.11       44.73     88.40 o 
   0   1  17      492.09      648.43    102.61 o 
   1   1  17      212.09      178.75     86.66 o 
   2   1  17       40.70      -41.85     80.94 o 
   3   1  17        6.16       89.82     82.82 o 
   4   1  17      256.99      322.35     90.12 o 
   5   1  17     2139.42     2333.21    177.26 o 
   6   1  17       52.92       63.41     83.39 o 
   7   1  17      185.07      174.26     84.20 o 
   8   1  17       74.53       42.14     83.57 o 
  -8   2  17      151.46      -34.73    144.07 o 
  -7   2  17      251.26      162.93    118.14 o 
  -6   2  17        2.23     -206.93    137.96 o 
  -5   2  17       44.86     -136.67    104.66 o 
  -4   2  17       13.08      -77.34     99.10 o 
  -3   2  17     2323.57     2927.45    220.38 o 
  -2   2  17       33.05       21.91    124.85 o 
  -1   2  17        1.08      -47.64     89.29 o 
   0   2  17       35.04      -82.67     87.28 o 
   1   2  17     1809.49     2273.46    174.20 o 
   2   2  17      365.28      477.62     97.00 o 
   3   2  17      291.21      351.43     91.51 o 
   4   2  17      231.16      110.27     86.21 o 
   5   2  17       11.34      -32.26     81.34 o 
   6   2  17       69.72       40.30     84.21 o 
   7   2  17       34.40       70.27     86.21 o 
   8   2  17       53.35        3.76     84.12 o 
  -7   3  17      351.57      561.07    164.71 o 
  -6   3  17      127.70       34.74    127.22 o 
  -5   3  17      160.05      136.01    103.91 o 
  -4   3  17       28.17      -82.18     97.00 o 
  -3   3  17      232.37       75.41    129.42 o 
  -2   3  17      184.43      271.65    102.34 o 
  -1   3  17      155.72      140.22     98.40 o 
   0   3  17      699.55      746.28    139.28 o 
   1   3  17      186.16      270.84     95.61 o 
   2   3  17       46.36       75.21     90.98 o 
   3   3  17      461.26      594.73    102.13 o 
   4   3  17       89.21       98.54     89.34 o 
   5   3  17      262.69      309.31     93.92 o 
   6   3  17       49.22      -35.11     87.31 o 
   7   3  17      221.00      126.64     90.85 o 
  -5   4  17       17.50      -45.72     67.15 o 
  -4   4  17      185.52      245.35     67.11 o 
  -3   4  17      208.59      262.80     64.60 o 
  -2   4  17      241.83      306.28     65.36 o 
  -1   4  17      165.53      224.88     53.65 o 
   0   4  17        1.86      -26.79     49.94 o 
   1   4  17        4.68      -32.12     51.37 o 
   2   4  17      560.26      509.35     88.42 o 
   3   4  17      250.21      221.41     51.98 o 
   4   4  17      742.21      726.39     68.46 o 
   5   4  17       94.80       84.73     51.38 o 
  -6   0  18      766.74     1056.63    227.69 o 
  -4   0  18      482.08      584.63    185.74 o 
  -2   0  18     2134.07     2833.98    316.65 o 
   0   0  18        0.65       94.03    134.21 o 
   2   0  18       28.44      123.53    130.03 o 
   4   0  18      495.89      299.69    136.74 o 
   6   0  18      239.75      216.79    132.45 o 
  -6   1  18      641.62      851.66    152.84 o 
  -5   1  18       77.12      -12.22    179.57 o 
  -4   1  18      210.06       27.41    121.41 o 
  -3   1  18       10.91      -49.10    110.55 o 
  -2   1  18      152.95      149.65    200.60 o 
  -1   1  18        4.12      -86.23    101.04 o 
   0   1  18        9.32      -22.73     96.43 o 
   1   1  18       24.13      -62.37     92.25 o 
   2   1  18     1798.11     2285.68    178.03 o 
   3   1  18       18.29      -54.38     89.96 o 
   4   1  18       54.45      -10.74     88.63 o 
   5   1  18      191.69      168.14     93.38 o 
   6   1  18     1233.60     1373.52    130.33 o 
  -6   2  18      239.61      274.32    128.99 o 
  -5   2  18      162.55      -24.18    120.67 o 
  -4   2  18      150.84      149.54    131.90 o 
  -3   2  18      118.90       63.31    155.68 o 
  -2   2  18      844.54      909.78    131.27 o 
  -1   2  18      136.36       54.10    102.45 o 
   0   2  18      744.44      976.59    126.13 o 
   1   2  18       23.42      -73.25     96.80 o 
   2   2  18       78.86       68.40     96.35 o 
   3   2  18     1023.58     1223.76    215.63 o 
   4   2  18       18.89        3.51     92.68 o 
   5   2  18      434.35      419.30    103.11 o 
   6   2  18      745.10      853.92    113.11 o 
  -4   3  18        4.58      -47.51    110.43 o 
  -3   3  18      340.54      490.43    119.67 o 
  -2   3  18       73.09      -36.41    106.86 o 
  -1   3  18      164.57      189.13    108.71 o 
   0   3  18      173.28      265.88    106.21 o 
   1   3  18      595.24      773.91    119.07 o 
   2   3  18      636.37      817.28    119.79 o 
   3   3  18       91.09       89.92    118.63 o 
   4   3  18      136.43      105.90     96.34 o 
  -3   0  19        5.76     -247.62    176.60 o 
  -1   0  19      860.81      997.40    196.64 o 
   1   0  19       53.04       18.39    146.98 o 
   3   0  19        7.85       12.66    139.17 o 
  -4   1  19        7.21     -176.34    126.08 o 
  -3   1  19       71.84       13.96    125.05 o 
  -2   1  19       61.78      -18.50    118.23 o 
  -1   1  19      224.70      185.78    125.68 o 
   0   1  19       74.58       82.33    110.15 o 
   1   1  19       19.38       81.44    106.05 o 
   2   1  19      399.88      521.76    114.97 o 
   3   1  19      654.21      970.66    172.20 o 
  -2   2  19       43.41        8.93    117.95 o 
  -1   2  19      349.31      679.78    129.66 o 
   0   2  19      188.81      436.81    120.75 o 
   1   2  19      638.63      789.68    128.26 o 
   2   2  19      519.20      679.00    119.32 o 
                                                 
